# Supplementary material for: Network design and analysis for multi-enzyme biocatalysis
Source: BMC Bioinformatics. 2017 Aug 10;18:366. doi: 10.1186/s12859-017-1773-y (PMC5553788; doi:10.1186/s12859-017-1773-y)
Supplement: Supplementary file 1 — Lists of reactions and metabolites in the presented genome-scale metabolic network. The spreadsheets in the file provide all relevant data of our presented genome-scale metabolic network including all reactions, the subset of reactions present in E. coli, and all metabolite lists as defined in section Network details, as well as all arcs. (ODS 661 kb) [file 12859_2017_1773_MOESM1_ESM.ods]

## Sheet: network reconstruction
table name	content	comment
reactions R	list of all reactions in the network	automatically created
non-enzymatic reactions	list of reactions in the network that are not associated with an enzyme	automatically created
metabolites M	list of all metabolites in the network	automatically created
start metabolites S	list of the designated start metabolites	automatically created
basis metabolites B	list of basis metabolites	manually curated
cofactors	list of cofactors	manually curated
excluded metabolites	list of metabolites that are excluded from arcs	automatically created
generic metabolites	list of metabolites marked as 'generic' in their KEGG entry	automatically created
arcs	list of metabolite-metabolite arcs, given in internal ids	automatically created based on the reactions and the metabolite pool (start metabolites, basis metabolites, cofactors and excluded metabolites)
reactions E. coli	list of reactions in the network reconstruction that are in E. coli	automatically created

## Sheet: reactions R
KEGG ID	reaction name	internal reaction id
R00002	Reduced ferredoxin:dinitrogen oxidoreductase (ATP-hydrolysing)	1
R00004	diphosphate phosphohydrolase	2
R00005	urea-1-carboxylate amidohydrolase	3
R00006	pyruvate:pyruvate acetaldehydetransferase (decarboxylating)	4
R00008	4-hydroxy-4-methyl-2-oxoglutarate pyruvate-lyase (pyruvate-forming)	5
R00009	hydrogen-peroxide:hydrogen-peroxide oxidoreductase	6
R00010	alpha,alpha-trehalose glucohydrolase	7
R00011	Mn(II):hydrogen-peroxide oxidoreductase	8
R00012	GTP:GTP guanylyltransferase	9
R00013	glyoxylate carboxy-lyase (dimerizing	10
R00014	pyruvate:thiamin diphosphate acetaldehydetransferase (decarboxylating)	11
R00015	sucrose:sucrose 1'-beta-D-fructosyltransferase	12
R00017	ferrocytochrome-c:hydrogen-peroxide oxidoreductase	13
R00018	putrescine:putrescine 4-aminobutyltransferase (ammonia-forming)	14
R00019	hydrogen:ferredoxin oxidoreductase	15
R00021	L-glutamate:ferredoxin oxidoreductase (transaminating)	16
R00022	chitobiose N-acetylglucosaminohydrolase	17
R00023	hydroxylamine:NAD+ oxidoreductase	18
R00024	3-phospho-D-glycerate carboxy-lyase (dimerizing	19
R00025	ethylnitronate:oxygen 2-oxidoreductase (nitrite-forming)	20
R00026	cellobiose glucohydrolase	21
R00027	2-hydroxy-1,2-diphenylethanone benzaldehyde-lyase (benzaldehyde-forming)	22
R00028	maltose glucohydrolase	23
R00029	thiosulfate:ferricytochrome-c oxidoreductase	24
R00031	1,2-benzenediol:oxygen oxidoreductase	25
R00032	beta-carotene:oxygen 15,15'-oxidoreductase (bond-cleaving)	26
R00033	thiamine:oxygen 5-oxidoreductase	27
R00036	5-aminolevulinate hydro-lyase (adding 5-aminolevulinate and cyclizing	28
R00038	4-hydroxy-3-hexanone propanal-lyase (propanal-forming)	29
R00039	raffinose:raffinose 1F-alpha-D-galactosyltransferase	30
R00041	long-chain-alcohol:oxygen oxidoreductase	31
R00042	4-hydroxyphenylpyruvate:oxygen oxidoreductase (decarboxylating)	32
R00043	1,2-bis(4-hydroxy-3-methoxyphenyl)ethylene:oxygen oxidoreductase (alpha-beta-bond-cleaving)	33
R00044	columbamine:oxygen oxidoreductase (cyclizing)	34
R00045	3,4-dihydroxy-L-phenylalanine:oxygen oxidoreductase	35
R00047	6-hydroxynicotinate,hydrogen-donor:oxygen oxidoreductase (3-hydroxylating, decarboxylating)	36
R00048	(R)-3-((R)-3-Hydroxybutanoyloxy)-butanoate hydroxybutanoylhydrolase	37
R00049	1-O-galloyl-beta-D-glucose:1-O-galloyl-beta-D-glucose O-galloyltransferase	38
R00052	chloride:hydrogen-peroxide oxidoreductase	39
R00053	digallate acylhydrolase	40
R00054	orsellinate-depside hydrolase	41
R00055	inosine:oxygen 5'-oxidoreductase	42
R00057	thiol:oxygen oxidoreductase	43
R00058	catechol:oxygen oxidoreductase	44
R00059	N-(6-aminohexanoyl)-6-aminohexanoate amidohydrolase	45
R00060	Sulochrin:oxygen oxidoreductase (cyclizing, (+)-specific)	46
R00061	sulochrin:oxygen oxidoreductase (cyclizing, (-)-specific)	47
R00062	bilirubin-glucuronoside:bilirubin-glucuronoside D-glucuronosyltransferase	48
R00063	1-O-sinapoyl-beta-D-glucose:1-O-sinapoyl-beta-D-glucose 1-O-sinapoyltransferase	49
R00066	6,7-Dimethyl-8-(1-D-ribityl)lumazine:6,7-dimethyl-8-(1-D-ribityl)lumazine 2,3-butanediyltransferase	50
R00067	Reduced ferredoxin:dinitrogen oxidoreductase (ATP-hydrolysing)	51
R00068	L-ascorbate:oxygen oxidoreductase	52
R00069	4-imidazolone-5-propanoate:oxygen oxidoreductase	53
R00070	D-urobilinogen:oxygen oxidoreductase	54
R00072	thiamine-aldehyde:oxygen 5-oxidoreductase	55
R00073	reduced acceptor:prostaglandin G2 oxidoreductase	56
R00074	2-aminophenol:oxygen oxidoreductase (dimerizing)	57
R00075	S-adenosyl-L-methionine:S-adenosyl-L-methionine 3-amino-3-carboxypropyltransferase	58
R00076	ATP:phosphorylase-b phosphotransferase	59
R00077	[Phosphorylase a] phosphohydrolase	60
R00078	Fe(II):oxygen oxidoreductase	61
R00080	Catechol:oxygen oxidoreductase (dimerizing)	62
R00081	Ferrocytochrome-c:oxygen oxidoreductase	63
R00082	Ferrocytochrome c2:oxygen oxidoreductase	64
R00084	porphobilinogen:(4-[2-carboxyethyl]-3-[carboxymethyl]pyrrol-2-yl)methyltransferase (hydrolysing)	65
R00085	ATP diphosphohydrolase (phosphate-forming)	66
R00086	ATP phosphohydrolase	67
R00087	ATP diphosphohydrolase (diphosphate-forming)	68
R00088	ATP aminohydrolase	69
R00089	ATP diphosphate-lyase (cyclizing	70
R00090	NADH:hydrogen-peroxide oxidoreductase	71
R00091	CoA:NAD+ oxidoreductase	72
R00092	Fe2+:NAD+ oxidoreductase	73
R00093	L-glutamate:NAD+ oxidoreductase (transaminating)	74
R00094	glutathione:NAD+ oxidoreductase	75
R00095	NADH:monodehydroascorbate oxidoreductase	76
R00097	NADH:cob(III)alamine oxidoreductase	77
R00099	cob(I)alamin:NAD+ oxidoreductase	78
R00100	NADH:ferricytochrome-b5 oxidoreductase	79
R00101	NADH:ferrileghemoglobin oxidoreductase	80
R00102	NAD+ glycohydrolase	81
R00103	NAD+ phosphohydrolase	82
R00104	ATP:NAD+ 2'-phosphotransferase	83
R00105	ATP:NADH 2'-phosphotransferase	84
R00106	NADPH:ferricytochrome oxidoreductase	85
R00107	cob(II)alamin:NADP+ oxidoreductase	86
R00108	NADPH:ferricytochrome-c2 oxidoreductase	87
R00109	NADPH:ferrileghemoglobin oxidoreductase	88
R00111	N-(omega)-Hydroxyarginine,NADPH:oxygen oxidoreductase (nitric-oxide-forming)	89
R00112	NADPH:NAD+ oxidoreductase	90
R00113	NADPH:hydrogen-peroxide oxidoreductase	91
R00114	L-Glutamate:NADP+ oxidoreductase (transaminating)	92
R00115	glutathione:NADP+ oxidoreductase	93
R00118	NADP+ 2'-phosphohydrolase	94
R00119	NADP+:nicotinate ADP-ribosyltransferase	95
R00120	glutathione:oxygen oxidoreductase	96
R00122	ADP phosphohydrolase	97
R00123	ADP aminohydrolase	98
R00125	P1,P4-bis(5'-adenosyl)-tetraphosphate nucleotidebisphosphohydrolase	99
R00126	ADP:ATP adenylyltransferase	100
R00127	ATP:AMP phosphotransferase	101
R00128	Adenosine-tetraphosphate phosphohydrolase	102
R00129	(6S)-6beta-hydroxy-1,4,5,6-tetrahydronicotinamide-adenine dinucleotide hydro-lyase (ATP-hydrolysing, NADH-forming)	103
R00130	ATP:dephospho-CoA 3'-phosphotransferase	104
R00131	Urea amidohydrolase	105
R00132	carbonate hydro-lyase (carbon-dioxide-forming)	106
R00134	formate:NADP+ oxidoreductase	107
R00137	ATP:nicotinamide-nucleotide adenylyltransferase	108
R00138	Triphosphate phosphohydrolase	109
R00139	ATP:2'-deoxy-5-hydroxymethylcytidine-5'-diphosphate phosphotransferase	110
R00140	ATP:5-hydroxymethyldeoxycytidylate phosphotransferase	111
R00141	ATP:ammonia phosphotransferase	112
R00143	ammonia:NAD+ oxidoreductase	113
R00148	ammonia,ubiquinol:oxygen oxidoreductase	114
R00149	Carbon-dioxide:ammonia ligase (ADP-forming,carbamate-phosphorylating)	115
R00150	ATP:carbamate phosphotransferase	116
R00152	hydrogen cyanide aminohydrolase	117
R00153	Reduced ferredoxin:dinitrogen oxidoreductase (ATP-hydrolysing)	118
R00155	UDP phosphohydrolase	119
R00156	ATP:UDP phosphotransferase	120
R00157	Uridine triphosphate:AMP phosphotransferase	121
R00158	ATP:UMP phosphotransferase	122
R00159	UTP phosphohydrolase	123
R00160	FAD nucleotidohydrolase	124
R00161	ATP:FMN adenylyltransferase	125
R00164	Phosphoprotein phosphohydrolase	126
R00173	pyridoxal-5'-phosphate phosphohydrolase	127
R00174	ATP:pyridoxal 5'-phosphotransferase	128
R00175	S-Adenosyl-L-methionine hydrolase	129
R00177	ATP:L-methionine S-adenosyltransferase	130
R00178	S-adenosyl-L-methionine carboxy-lyase [(5-deoxy-5-adenosyl)(3-aminopropyl)methylsulfonium-forming]	131
R00179	S-adenosyl-L-methionine methylthioadenosine-lyase (1-aminocyclopropane-1-carboxylate-forming)	132
R00180	S-Adenosyl-L-methionine alkyltransferase (cyclizing)	133
R00181	AMP aminohydrolase	134
R00182	AMP phosphoribohydrolase	135
R00183	adenosine 5'-monophosphate phosphohydrolase	136
R00184	P1,P4-bis(5'-adenosyl)-tetraphosphate adenylohydrolase	137
R00185	ATP:adenosine 5'-phosphotransferase	138
R00187	P1,P3-bis(5'-adenosyl)-triphosphate adenylohydrolase	139
R00188	Adenosine 3',5'-bisphosphate 3'-phosphohydrolase	140
R00189	deamido-NAD+:ammonia ligase (AMP-forming)	141
R00190	AMP:diphosphate phospho-D-ribosyltransferase	142
R00191	adenosine 3',5'-phosphate 5'-nucleotidohydrolase	143
R00192	S-Adenosyl-L-homocysteine hydrolase	144
R00193	S-Adenosyl-L-homocysteine aminohydrolase	145
R00194	S-Adenosyl-L-homocysteine homocysteinylribohydrolase	146
R00195	2,3-diaminopropanoate ammonia-lyase (adding water	147
R00196	(S)-Lactate:ferricytochrome-c 2-oxidoreductase	148
R00197	(R)-Lactate:ferricytochrome-c 2-oxidoreductase	149
R00198	(R)-Lactate:ferricytochrome-c-553 2-oxidoreductase	150
R00199	ATP:pyruvate,water phosphotransferase	151
R00200	ATP:pyruvate 2-O-phosphotransferase	152
R00203	pyruvaldehyde:NAD+ oxidoreductase	153
R00205	2-Oxopropanal:NADP+ oxidoreductase	154
R00206	ATP:pyruvate,phosphate phosphotransferase	155
R00207	Pyruvate:oxygen 2-oxidoreductase (phosphorylating)	156
R00208	Phosphoenolpyruvate phosphohydrolase	157
R00209	pyruvate:NAD+ 2-oxidoreductase (CoA-acetylating)	158
R00210	pyruvate:NADP+ 2-oxidoreductase (CoA-acetylating)	159
R00211	pyruvate:oxygen 2-oxidoreductase (CoA-acetylating)	160
R00212	Acetyl-CoA:formate C-acetyltransferase	161
R00213	O-carbamoyl-L-serine ammonia-lyase (decarboxylating	162
R00214	(S)-malate:NAD+ oxidoreductase (decarboxylating)	163
R00215	(R)-Malate:NAD+ oxidoreductase (decarboxylating)	164
R00216	(S)-Malate:NADP+ oxidoreductase(oxaloacetate-decarboxylating)	165
R00217	oxaloacetate carboxy-lyase (pyruvate-forming)	166
R00218	acetylenedicarboxylate carboxy-lyase (pyruvate-forming)	167
R00219	2-Hydroxyethylenedicarboxylate carboxy-lyase (pyruvate-forming)	168
R00220	L-serine ammonia-lyase	169
R00221	D-serine ammonia-lyase	170
R00223	serine ammonia-lyase (pyruvate-forming)	171
R00224	pyruvate carboxy-lyase (acetaldehyde-forming)	172
R00226	pyruvate:pyruvate acetaldehydetransferase (decarboxylating)	173
R00227	Acetyl-CoA hydrolase	174
R00228	acetaldehyde:NAD+ oxidoreductase (CoA-acetylating)	175
R00229	Acetate:CoA ligase (ADP-forming)	176
R00230	acetyl-CoA:phosphate acetyltransferase	177
R00233	malonyl-CoA carboxy-lyase (acetyl-CoA-forming)	178
R00234	Acetyl-CoA:peptide Nalpha-acetyltransferase	179
R00235	Acetate:CoA ligase (AMP-forming)	180
R00236	acetyl adenylate:CoA acetyltransferase	181
R00237	(3S)-citramalyl-CoA pyruvate-lyase (acetyl-CoA-forming)	182
R00238	Acetyl-CoA:acetyl-CoA C-acetyltransferase	183
R00239	ATP:L-glutamate 5-phosphotransferase	184
R00241	ATP:L-glutamate 1-phosphotransferase	185
R00243	L-glutamate:NAD+ oxidoreductase (deaminating)	186
R00245	L-glutamate gamma-semialdehyde:NAD+ oxidoreductase	187
R00248	L-Glutamate:NADP+ oxidoreductase (deaminating)	188
R00250	L-Glutamate:oxygen oxidoreductase (deaminating)	189
R00251	5-oxo-L-proline amidohydrolase (ATP-hydrolysing)	190
R00253	L-Glutamate:ammonia ligase (ADP-forming)	191
R00254	N-carbamyl-L-glutamate amidohydrolase	192
R00256	L-glutamine amidohydrolase	193
R00257	Deamido-NAD+:L-glutamine amido-ligase (AMP-forming)	194
R00258	L-Alanine:2-oxoglutarate aminotransferase	195
R00259	acetyl-CoA:L-glutamate N-acetyltransferase	196
R00260	glutamate racemase	197
R00261	L-glutamate 1-carboxy-lyase (4-aminobutanoate-forming)	198
R00262	L-threo-3-methylaspartate carboxy-aminomethylmutase	199
R00263		200
R00264	2,5-dioxopentanoate:NADP+ 5-oxidoreductase	201
R00265	2-oxoglutarate:NADP+ 2-oxidoreductase (CoA-succinylating)	202
R00267	Isocitrate:NADP+ oxidoreductase (decarboxylating)	203
R00268	oxalosuccinate carboxy-lyase (2-oxoglutarate-forming)	204
R00269	2-oxoglutaramate amidohydrolase	205
R00270		206
R00271	acetyl-CoA:2-oxoglutarate C-acetyltransferase (thioester-hydrolysing, carboxymethyl forming)	207
R00272	2-Oxoglutarate carboxy-lyase	208
R00273	oxalate:oxygen oxidoreductase	209
R00274	glutathione:hydrogen-peroxide oxidoreductase	210
R00275	superoxide:superoxide oxidoreductase	211
R00276	Carbon-monoxide:oxygen oxidoreductase	212
R00277	Pyridoxamine-5'-phosphate:oxygen oxidoreductase (deaminating)	213
R00278	Pyridoxine 5-phosphate:oxygen oxidoreductase	214
R00279	D-Glutamate:oxygen oxidoreductase (deaminating)	215
R00280	Nitric-oxide:acceptor oxidoreductase	216
R00281	NADH:acceptor oxidoreductase	217
R00282	NADPH:acceptor oxidoreductase	218
R00284	ammonia:acceptor oxidoreductase	219
R00286	UDP-glucose:NAD+ 6-oxidoreductase	220
R00287	UDP-glucose glucophosphohydrolase	221
R00289	UTP:alpha-D-glucose-1-phosphate uridylyltransferase	222
R00291	UDP-glucose 4-epimerase	223
R00293	UDP-glucose 4,6-hydro-lyase (UDP-4-dehydro-6-deoxy-D-glucose-forming)	224
R00294	nitrous-oxide:ferricytochrome-c oxidoreductase	225
R00295	trithionate: (acceptor) oxidoreductase	226
R00296	carbon-monoxide:acceptor oxidoreductase	227
R00297	(R)-2-hydroxy-acid:acceptor 2-oxidoreductase	228
R00298	(S)-2-hydroxyglutarate:acceptor 2-oxidoreductase	229
R00299	ATP:D-glucose 6-phosphotransferase	230
R00300	D-Glucose:NAD+ 1-oxidoreductase	231
R00301	D-Glucose:NADP+ 1-oxidoreductase	232
R00302	D-glucose:oxygen 2-oxidoreductase	233
R00303	D-Glucose-6-phosphate phosphohydrolase	234
R00304	D-Glucose-1-phosphate phosphohydrolase	235
R00305	D-glucose:quinone 1-oxidoreductase	236
R00306	cellobiose glucohydrolase	237
R00307	D-glucose aldose-ketose-isomerase	238
R00310	protoheme ferro-lyase (protoporphyrin-forming)	239
R00311	Heme, hydrogen-donor:oxygen oxidoreductase (alpha-methylene-oxydizing, hydroxylating)	240
R00312		241
R00313		242
R00314		243
R00315	ATP:acetate phosphotransferase	244
R00316	ATP:acetate adenylyltransferase	245
R00317	Acetyl phosphate phosphohydrolase	246
R00318	Phosphonoacetate phosphonohydrolase	247
R00319	(S)-lactate:oxygen 2-oxidoreductase (decarboxylating)	248
R00320	diphosphate:acetate phosphotransferase	249
R00321	Acetamide amidohydrolase	250
R00322	5'-acetylphosphoadenosine acetylhydrolase	251
R00324	2,4-dioxopentanoate acetylhydrolase	252
R00325	(2S)-2-hydroxy-2-methylbutanedioate pyruvate-lyase (acetate-forming)	253
R00326	acetaldehyde:acceptor oxidoreductase	254
R00327	6-Acetyl-D-glucose acetylhydrolase	255
R00328	GDP phosphohydrolase	256
R00329	Nucleoside-diphosphate phosphohydrolase	257
R00330	ATP:GDP phosphotransferase	258
R00332	ATP:GMP phosphotransferase	259
R00335	GTP phosphohydrolase	260
R00336	guanosine-3',5'-bis(diphosphate) 3'-diphosphohydrolase	261
R00337	GDP-glucose glucohydrolase	262
R00338	Oxaloacetate acetylhydrolase	263
R00339	(R,R)-tartrate hydro-lyase (oxaloacetate-forming)	264
R00340	(S,S)-tartrate hydro-lyase (oxaloacetate-forming)	265
R00341	ATP:oxaloacetate carboxy-lyase (transphosphorylating	266
R00342	(S)-malate:NAD+ oxidoreductase	267
R00343	(S)-malate:NADP+ oxidoreductase	268
R00344	Pyruvate:carbon-dioxide ligase (ADP-forming)	269
R00345	phosphate:oxaloacetate carboxy-lyase (adding phosphate	270
R00346	diphosphate:oxaloacetate carboxy-lyase (transphosphorylating	271
R00347	erythro-3-hydroxy-Ls-aspartate ammonia-lyase (oxaloacetate-forming)	272
R00348	2-oxosuccinamate amidohydrolase	273
R00350	4-carboxy-4-hydroxy-2-oxoadipate oxaloacetate-lyase (pyruvate-forming)	274
R00351	acetyl-CoA:oxaloacetate C-acetyltransferase (thioester-hydrolysing)	275
R00352	acetyl-CoA:oxaloacetate C-acetyltransferase [(pro-S)-carboxymethyl-forming, ADP-phosphorylating]	276
R00353	malonyl-CoA:pyruvate carboxytransferase	277
R00354	(3S)-citryl-CoA oxaloacetate-lyase (acetyl-CoA-forming)	278
R00355	L-Aspartate:2-oxoglutarate aminotransferase	279
R00357	L-Aspartic acid:oxygen oxidoreductase (deaminating)	280
R00359	D-Aspartate:oxygen oxidoreductase (deaminating)	281
R00360	(S)-Malate:oxygen oxidoreductase	282
R00361	(S)-malate:quinone oxidoreductase	283
R00362	citrate oxaloacetate-lyase (forming acetate from the pro-S carboxymethyl group of citrate)	284
R00363	Oxaloacetate keto-enol-isomerase	285
R00364	Glycine:ferricytochrome-c oxidoreductase (deaminating)	286
R00365	glycine:NAD+ oxidoreductase (deaminating)	287
R00366	glycine:oxygen oxidoreductase (deaminating)	288
R00367	S-Adenosyl-L-methionine:glycine N-methyltransferase	289
R00368	N-(carboxymethyl)-D-alanine:NAD+ oxidoreductase (glycine-forming)	290
R00369	L-Alanine:glyoxylate aminotransferase	291
R00371	Acetyl-CoA:glycine C-acetyltransferase	292
R00372	Glycine:2-oxoglutarate aminotransferase	293
R00373	Glycine:oxaloacetate aminotransferase	294
R00374	glycine:acceptor oxidoreductase (cyanide-forming)	295
R00379	Deoxynucleoside triphosphate:DNA deoxynucleotidyltransferase	296
R00380	S-Adenosyl-L-methionine:DNA (cytosine-5-)-methyltransferase	297
R00381	(deoxyribonucleotide)n:5'-phospho-(deoxyribonucleotide)m ligase (AMP-forming)	298
R00382	(deoxyribonucleotide)n:5'-phospho-(deoxyribonucleotide)m ligase (AMP-forming, NMN-forming)	299
R00389	carboxylic acid:CoA ligase (AMP-forming)	300
R00393	Acyl-CoA:acetate CoA-transferase	301
R00394	carboxylic acid:CoA ligase (GDP-forming)	302
R00396	L-alanine:NAD+ oxidoreductase (deaminating)	303
R00397	L-aspartate 4-carboxy-lyase (L-alanine-forming)	304
R00398	2,2'-iminodipropanoate:NAD+ oxidoreductase (L-alanine-forming)	305
R00399	2-amino-4-ketopentanoate thiolase	306
R00400	L-alanine:oxaloacetate aminotransferase	307
R00401	alanine racemase	308
R00402	succinate:NAD+ oxidoreductase	309
R00405	Succinate:CoA ligase (ADP-forming)	310
R00406	succinyl-CoA:(S)-malate CoA-transferase	311
R00407	Succinyl-CoA hydrolase	312
R00408	succinate:FAD oxidoreductase	313
R00409	(2S,3R)-3-hydroxybutane-1,2,3-tricarboxylate pyruvate-lyase (succinate-forming)	314
R00410	succinyl-CoA:acetoacetate CoA-transferase	315
R00411	N-succinyl-L-glutamate amidohydrolase	316
R00412	succinate:acceptor oxidoreductase	317
R00414	UDP-N-acetyl-D-glucosamine 2-epimerase	318
R00416	UTP:N-acetyl-alpha-D-glucosamine-1-phosphate uridylyltransferase	319
R00417	UDP-N-acetyl-D-glucosamine:protein beta-N-acetyl-D-glucosaminyltransferase	320
R00418	UDP-N-acetyl-D-glucosamine 4-epimerase	321
R00420	UDP-N-acetyl-D-glucosamine 2-epimerase	322
R00421	UDP-N-acetyl-D-glucosamine:NAD+ 6-oxidoreductase	323
R00422		324
R00424	GTP 7,8-8,9-dihydrolase	325
R00425	GTP 7,8-8,9-dihydrolase (diphosphate-forming)	326
R00426	GTP diphosphohydrolase (diphosphate-forming)	327
R00428	GTP 8,9-hydrolase	328
R00429	ATP:GTP 3'-diphosphotransferase	329
R00430	GTP:pyruvate 2-O-phosphotransferase	330
R00431	GTP:oxaloacetate carboxy-lyase (adding GTP	331
R00432	Succinate:CoA ligase (GDP-forming)	332
R00434	GTP diphosphate-lyase (cyclizing	333
R00436	polyribonucleotide ligase (cyclizing, AMP-forming)	334
R00445	L-lysine:NAD+ oxidoreductase (deaminating, cyclizing)	335
R00446	L-lysine:NAD+ 6-oxidoreductase (deaminating)	336
R00447	L-lysine:oxygen 2-oxidoreductase (deaminating)	337
R00448	L-lysine,NADPH:oxygen oxidoreductase (6-hydroxylating)	338
R00449	L-Lysine:oxygen 2-oxidoreductase (decarboxylating)	339
R00451	meso-2,6-diaminoheptanedioate carboxy-lyase (L-lysine-forming)	340
R00452	N2-(D-1-carboxylethyl)-L-lysine:NADP+ oxidoreductase (L-lysine-forming)	341
R00453	L-Lysine:pyruvate aminotransferase	342
R00454	acetyl-CoA:L-lysine N6-acetyltransferase	343
R00457	L-Lysine:2-oxoglutarate 6-aminotransferase	344
R00458	N6-acetyl-L-lysine amidohydrolase	345
R00459		346
R00460	lysine racemase	347
R00461	L-Lysine 2,3-aminomutase	348
R00462	L-lysine carboxy-lyase (cadaverine-forming)	349
R00463	L-Lysine-1,6-lactam lactamhydrolase	350
R00465	glycolate:NADP+ oxidoreductase	351
R00466	Glyoxylate:oxygen oxidoreductase	352
R00468	Glyoxylate:NADP+ oxidoreductase (CoA-oxalylating)	353
R00469	(S)-ureidoglycolate amidohydrolase (decarboxylating)	354
R00470	4-hydroxy-2-oxoglutarate glyoxylate-lyase (pyruvate-forming)	355
R00471	4-hydroxy-2-oxoglutarate glyoxylate-lyase (pyruvate-forming)	356
R00472	acetyl-CoA:glyoxylate C-acetyltransferase (thioester-hydrolysing, carboxymethyl-forming)	357
R00473	L-malyl-CoA glyoxylate-lyase (acetyl-CoA-forming)	358
R00474	2-oxoglutarate:glyoxylate succinaldehydetransferase (decarboxylating)	359
R00475	glycolate:oxygen 2-oxidoreductase	360
R00476	glycolate:acceptor 2-oxidoreductase	361
R00477	3-oxalomalate glyoxylate-lyase (oxaloacetate-forming)	362
R00478	erythro-3-hydroxy-Ls-aspartate glyoxylate-lyase (glycine-forming)	363
R00479	isocitrate glyoxylate-lyase (succinate-forming)	364
R00480	ATP:L-aspartate 4-phosphotransferase	365
R00481	L-aspartate:oxygen oxidoreductase	366
R00482	L-Aspartate:ammonia ligase (ADP-forming)	367
R00483	L-aspartate:ammonia ligase (AMP-forming)	368
R00484	N-Carbamoyl-L-aspartate amidohydrolase	369
R00485	L-Asparagine amidohydrolase	370
R00486	3-Cyano-L-alanine aminohydrolase	371
R00487	acetyl-CoA:L-aspartate N-acetyltransferase	372
R00488	N-Acetyl-L-aspartate amidohydrolase	373
R00489	L-aspartate 1-carboxy-lyase (beta-alanine-forming)	374
R00490	L-aspartate ammonia-lyase (fumarate-forming)	375
R00491	aspartate racemase	376
R00494	glutathione gamma-glutamylaminopeptidase	377
R00497	gamma-L-glutamyl-L-cysteine:glycine ligase (ADP-forming)	378
R00499	S-Succinylglutathione hydrolase	379
R00501	UDP-alpha-D-galactose:NAD+ 6-oxidoreductase	380
R00502	UTP:alpha-D-galactose-1-phosphate uridylyltransferase	381
R00503	UDP-alpha-D-galactose:D-glucose 4-beta-D-galactosyltransferase	382
R00504	UDP-alpha-D-galactose:UDP-N-acetyl-alpha-D-glucosamine galactose phosphotransferase	383
R00505	UDP-alpha-D-galactopyranose furanomutase	384
R00507	3'-phosphoadenylyl-sulfate sulfohydrolase	385
R00508	3'-phospho-5'-adenylyl sulfate 3'-phosphohydrolase	386
R00509	ATP:adenylylsulfate 3'-phosphotransferase	387
R00510	Cytidine-5'-monophosphate phosphoribohydrolase	388
R00511	cytidine-5'-monophosphate phosphohydrolase	389
R00512	ATP:CMP phosphotransferase	390
R00513	ATP:cytidine 5'-phosphotransferase	391
R00514	CDP phosphohydrolase	392
R00515	CTP diphosphohydrolase (diphosphate-forming)	393
R00516	UTP:cytidine 5'-phosphotransferase	394
R00517	GTP:cytidine 5'-phosphotransferase	395
R00518	ATP:formate phosphotransferase	396
R00519	formate:NAD+ oxidoreductase	397
R00521	Formyl-CoA hydrolase	398
R00522	Oxalate carboxy-lyase	399
R00524	Formamide amidohydrolase	400
R00525	N-Formyl-L-glutamate amidohydrolase	401
R00526	N-Formyl-L-aspartate amidohydrolase	402
R00527	S-Formylglutathione hydrolase	403
R00528	Sulfite:ferricytochrome-c oxidoreductase	404
R00529	ATP:sulfate adenylyltransferase	405
R00530	ADP:sulfate adenylyltransferase	406
R00531	Adenylylsulfate sulfohydrolase	407
R00532	L-Serine-O-sulfate ammonia-lyase (pyruvate-forming)	408
R00533	Sulfite:oxygen oxidoreductase	409
R00534	D-Glucose 6-sulfate sulfohydrolase	410
R00535	3'-Phosphoadenylylsulfate:17beta-estradiol 3-sulfotransferase	411
R00536	3'-Phosphoadenylylsulfate:phenolic-steroid sulfotransferase	412
R00537	3'-Phosphoadenylylsulfate:phenolic-steroid sulfotransferase	413
R00542	5'-Acylphosphoadenosine acylhydrolase	414
R00543	3-Acylpyruvate acylhydrolase	415
R00544	aldehyde:acceptor oxidoreductase	416
R00545	N6-Acyl-L-lysine amidohydrolase	417
R00546	N-Acyl-L-aspartate amidohydrolase	418
R00547	S-Acylglutathione hydrolase	419
R00548	riboflavin-5-phosphate phosphohydrolase (acid optimum)	420
R00549	ATP:riboflavin 5'-phosphotransferase	421
R00550	D-Glucose-1-phosphate:riboflavin 5'-phosphotransferase	422
R00551	L-Arginine amidinohydrolase	423
R00552	L-Arginine iminohydrolase	424
R00554	ATP:L-arginine Nomega-phosphotransferase	425
R00555	NAD+:protein-L-arginine ADP-D-ribosyltransferase	426
R00557	L-arginine,NADPH:oxygen oxidoreductase (nitric-oxide-forming)	427
R00558	L-arginine,NADPH:oxygen oxidoreductase (N-(omega)-hydroxyarginine-forming)	428
R00559	L-Arginine:oxygen 2-oxidoreductase (decarboxylating)	429
R00562	N2-(D-1-carboxyethyl)-L-arginine:NAD+ oxidoreductase (L-arginine-forming)	430
R00563	N2-(D-1,3-dicarboxypropyl)-L-arginine:NADP+ oxidoreductase (L-arginine-forming)	431
R00565	L-Arginine:glycine amidinotransferase	432
R00566	L-arginine carboxy-lyase (agmatine-forming)	433
R00567	arginine racemase	434
R00568	CTP aminohydrolase	435
R00569	CTP phosphohydrolase	436
R00570	ATP:CDP phosphotransferase	437
R00571	UTP:ammonia ligase (ADP-forming)	438
R00572	CTP:pyruvate 2-O-phosphotransferase	439
R00573	UTP:L-glutamine amido-ligase (ADP-forming)	440
R00574	CTP diphosphate-lyase (cyclizing	441
R00575	HCO3-:L-glutamine amido-ligase (ADP-forming, carbamate-phosphorylating)	442
R00576	L-Glutamine:pyruvate aminotransferase	443
R00577	acyl-CoA:L-glutamine N-acyltransferase	444
R00578	L-aspartate:L-glutamine amido-ligase (AMP-forming)	445
R00579	glutamine racemase	446
R00581	L-serine:NAD+ oxidoreductase (deaminating)	447
R00582	O-phospho-L-serine phosphohydrolase	448
R00584	diphosphate:L-serine O-phosphotransferase	449
R00585	L-Serine:pyruvate aminotransferase	450
R00586	acetyl-CoA:L-serine O-acetyltransferase	451
R00588	L-Serine:glyoxylate aminotransferase	452
R00589	serine racemase	453
R00590	L-serine hydro-lyase	454
R00594	S-Adenosyl-L-methionine:tRNA uracil 5-methyltransferase	455
R00596	S-adenosyl-L-methionine:tRNA adenine N1-methyltransferase	456
R00597	S-adenosyl-L-methionine:tRNA guanine N1-methyltransferase	457
R00598	S-Adenosyl-L-methionine:tRNA guanine N2-methyltransferase	458
R00599	S-adenosyl-L-methionine:tRNA adenine N6-methyltransferase	459
R00600	S-Adenosyl-L-methionine:tRNA guanine N7-methyltransferase	460
R00601	S-adenosyl-L-methionine:tRNA 5-methylaminomethyl-2-thiouridine methyltransferase	461
R00602	methanol:hydrogen-peroxide oxidoreductase	462
R00603	dichloromethane chloride-lyase (adding H2O	463
R00604	Formaldehyde:NAD+ oxidoreductase	464
R00605	methanol:NAD+ oxidoreductase	465
R00606	methylamine:amicyanin oxidoreductase (deaminating)	466
R00608	Methanol:oxygen oxidereductase	467
R00609	N-methyl-L-glutamate:acceptor oxidoreductase (demethylating)	468
R00610	sarcosine:oxygen oxidoreductase (demethylating)	469
R00611	sarcosine:electron-transfer flavoprotein oxidoreductase (demethylating)	470
R00612	N6-Methyl-L-lysine:oxygen oxidoreductase (demethylating)	471
R00614	formaldehyde:formaldehyde oxidoreductase	472
R00615	Thiamin diphosphate phosphohydrolase	473
R00616	ATP:thiamine-diphosphate phosphotransferase	474
R00617	ATP:thiamin-phosphate phosphotransferase	475
R00618	Thiamin-triphosphate phosphohydrolase	476
R00619	ATP:thiamine diphosphotransferase	477
R00621		478
R00629	3'-phosphoadenylyl-sulfate:alcohol sulfotransferase	479
R00637	primary alcohol:oxygen oxidoreductase	480
R00640	L-Galactono-1,4-lactone:ferricytochrome-c oxidoreductase	481
R00643	L-Galactono-1,4-lactone:oxygen 3-oxidoreductase	482
R00644	L-ascorbate:hydrogen-peroxide oxidoreductase	483
R00645	ascorbate:acceptor oxidoreductase	484
R00646		485
R00647		486
R00648	L-Methionine:oxygen oxidoreductase (deaminating)	487
R00649	S-Adenosyl-L-methionine:L-methionine S-methyltransferase	488
R00650	S-Adenosyl-L-methionine:L-homocysteine S-methyltransferase	489
R00651	O-acetyl-L-homoserine:methanethiol 3-amino-3-carboxypropyltransferase	490
R00652	L-Methionine:glyoxylate aminotransferase	491
R00653	N-Formyl-L-methionine amidohydrolase	492
R00654	L-methionine methanethiol-lyase (deaminating	493
R00655	methionine racemase	494
R00656	L-methionine carboxy-lyase (3-methylthiopropanamine-forming)	495
R00657		496
R00658	2-phospho-D-glycerate hydro-lyase (phosphoenolpyruvate-forming)	497
R00659	UTP:pyruvate 2-O-phosphotransferase	498
R00660	Phosphoenolpyruvate:UDP-N-acetyl-D-glucosamine 1-carboxyvinyl-transferase	499
R00661	phosphoenolpyruvate 2,3-phosphonomutase	500
R00662	Uridine triphosphate pyrophosphohydrolase	501
R00664	Bezoyl-CoA:L-ornithine N-benzoyltransferase	502
R00665	L-Citrulline N5-carbamoyldihydrolase	503
R00666	N5-(L-1-carboxyethyl)-L-ornithine:NADP+ oxidoreductase (L-ornithine-forming)	504
R00667	L-Ornithine:2-oxo-acid aminotransferase	505
R00668	L-ornithine:2-oxoglutarate aminotransferase	506
R00669	N2-Acetyl-L-ornithine amidohydrolase	507
R00670	L-ornithine carboxy-lyase (putrescine-forming)	508
R00671	L-ornithine ammonia-lyase (cyclizing	509
R00672	ornithine racemase	510
R00673	L-tryptophan indole-lyase (deaminating	511
R00674	L-serine hydro-lyase (adding indole	512
R00675	L-Tryptophan:NAD+ oxidoreductase (deaminating)	513
R00676	L-Tryptophan:NADP+ oxidoreductase (deaminating)	514
R00677	L-Tryptophan:oxygen oxidoreductase (deaminating)	515
R00678	L-tryptophan:oxygen 2,3-oxidoreductase (decyclizing)	516
R00679	L-tryptophan:oxygen 2-oxidoreductase (decarboxylating)	517
R00681	L-Tryptophan:oxygen 2'-oxidoreductase (side-chain-cleaving)	518
R00682	L-Tryptophanamide amidohydrolase	519
R00683	S-Adenosyl-L-methionine:L-tryptophan N-methyltransferase	520
R00684	L-Tryptophan:2-oxoglutarate aminotransferase	521
R00685	L-Tryptophan decarboxy-lyase	522
R00686	L-Phenylalanine racemase (ATP-hydrolysing)	523
R00688	L-phenylalanine:NAD+ oxidoreductase (deaminating)	524
R00689	L-Phenylalanine:oxygen oxidoreductase (deaminating)	525
R00690	L-Phenylalanine:oxygen 2-oxidoreductase (decarboxylating)	526
R00691	L-arogenate hydro-lyase (decarboxylating	527
R00692	L-phenylalanine:pyruvate aminotransferase	528
R00693	Acetyl-CoA:L-phenylalanine N-acetyltransferase	529
R00694	L-Phenylalanine:2-oxoglutarate aminotransferase	530
R00695	L-Aspartate:phenylpyruvate aminotransferase	531
R00697	L-phenylalanine ammonia-lyase (trans-cinnamate-forming)	532
R00699	L-phenylalanine carboxy-lyase (phenylethylamine-forming)	533
R00700	hydrogen:NAD+ oxidoreductase	534
R00702	farnesyl-diphosphate:farnesyl-diphosphate farnesyltransferase	535
R00703	(S)-Lactate:NAD+ oxidoreductase	536
R00704	(R)-Lactate:NAD+ oxidoreductase	537
R00705	3-Oxopropanoate:NAD+ oxidoreductase (decarboxylating, CoA-acetylating)	538
R00706	3-Oxopropanoate:NADP+ oxidoreductase (decarboxylating, CoA-acetylating)	539
R00707	(S)-1-pyrroline-5-carboxylate:NAD+ oxidoreductase	540
R00708	(S)-1-pyrroline-5-carboxylate:NADP+ oxidoreductase	541
R00709	isocitrate:NAD+ oxidoreductase (decarboxylating)	542
R00710	Acetaldehyde:NAD+ oxidoreductase	543
R00711	Acetaldehyde:NADP+ oxidoreductase	544
R00713	succinate-semialdehyde:NAD+ oxidoreductase	545
R00714	succinate-semialdehyde:NADP+ oxidoreductase	546
R00715	N6-(L-1,3-Dicarboxypropyl)-L-lysine:NAD+ oxidoreductase (L-lysine-forming)	547
R00716	N6-(L-1,3-Dicarboxypropyl)-L-lysine:NADP+ oxidoreductase (L-lysine-forming)	548
R00717	Glycolate:NAD+ oxidoreductase	549
R00719	ITP phosphohydrolase	550
R00720	Inosine 5'-triphosphate pyrophosphohydrolase	551
R00722	ATP:IDP phosphotransferase	552
R00723	Inosine 5'-tetraphosphate phosphohydrolase	553
R00724	ITP:pyruvate 2-O-phosphotransferase	554
R00725	ITP:D-glucose 6-phosphotransferase	555
R00726	ITP:oxaloacetate carboxy-lyase (adding ITP	556
R00727	Succinate:CoA ligase (IDP-forming)	557
R00728	L-tyrosine phenol-lyase (deaminating	558
R00729	L-Tyrosine:oxygen oxidoreductase (deaminating)	559
R00730	L-tyrosine,NADPH:oxygen oxidoreductase (N-hydroxylating)	560
R00731	L-Tyrosine:oxygen oxidoreductase	561
R00732	L-arogenate:NAD+ oxidoreductase	562
R00733	L-arogenate:NADP+ oxidoreductase	563
R00734	L-tyrosine:2-oxoglutarate aminotransferase	564
R00735	L-Tyrosine:L-arginine ligase (AMP-forming)	565
R00736	L-tyrosine carboxy-lyase (tyramine-forming)	566
R00737	L-tyrosine ammonia-lyase (trans-p-hydroxycinnamate-forming)	567
R00739	L-Tyrosine 2,3-aminomutase	568
R00740	3-oxopropanoate:NADP+ oxidoreductase (CoA-malonylating)	569
R00742	acetyl-CoA:carbon-dioxide ligase (ADP-forming)	570
R00743	Acetyl-CoA:malonate CoA-transferase	571
R00744	3-oxopropionyl-CoA:NAD+ oxidoreductase	572
R00746	Ethanol:NADP+ oxidoreductase	573
R00747	2-Phosphonoacetaldehyde phosphonohydrolase	574
R00748	ethanolamine-phosphate phosphate-lyase (deaminating	575
R00749	ethanolamine ammonia-lyase (acetaldehyde-forming)	576
R00750	4-hydroxy-2-oxopentanoate pyruvate-lyase (acetaldehyde-forming)	577
R00751	L-threonine acetaldehyde-lyase (glycine-forming)	578
R00753	(S)-lactate acetaldehyde-lyase (formate-forming)	579
R00754	ethanol:NAD+ oxidoreductase	580
R00755		581
R00756	ATP:D-fructose-6-phosphate 1-phosphotransferase	582
R00758	D-Mannitol-1-phosphate:NAD+ 5-oxidoreductase	583
R00760	ATP:D-fructose 6-phosphotransferase	584
R00761	D-fructose-6-phosphate D-erythrose-4-phosphate-lyase (adding phosphate	585
R00762	D-Fructose-1,6-bisphosphate 1-phosphohydrolase	586
R00763	beta-D-fructose-2,6-bisphosphate 2-phosphohydrolase	587
R00764	diphosphate:D-fructose-6-phosphate 1-phosphotransferase	588
R00765	D-glucosamine-6-phosphate aminohydrolase (ketol isomerizing)	589
R00766	UDP-glucose:D-fructose-6-phosphate 2-alpha-D-glucosyltransferase	590
R00767	CTP:D-fructose-6-phosphate 1-phosphotransferase	591
R00768	L-glutamine:D-fructose-6-phosphate isomerase (deaminating)	592
R00769	UTP:D-fructose-6-phosphate 1-phosphotransferase	593
R00770	ITP:D-fructose-6-phosphate 1-phosphotransferase	594
R00771	D-glucose-6-phosphate aldose-ketose-isomerase	595
R00772	D-mannose-6-phosphate aldose-ketose-isomerase	596
R00774	Urea:carbon-dioxide ligase (ADP-forming)	597
R00775	Guanidinoacetate amidohydrolase	598
R00776	(S)-ureidoglycolate urea-lyase (glyoxylate-forming)	599
R00777	N-Amidino-L-aspartate amidinohydrolase	600
R00778	urea hydro-lyase (cyanamide-forming)	601
R00781	Sulfur:oxygen oxidoreductase	602
R00782	L-cysteine hydrogen-sulfide-lyase (deaminating	603
R00783	nitric-oxide:ferricytochrome-c oxidoreductase	604
R00784	nitric-oxide:ferricytochrome-c2 oxidoreductase	605
R00785	nitric-oxide:oxidized azurin oxidoreductase	606
R00787	ammonia:NAD+ oxidoreductase	607
R00789	ammonia:NADP+ oxidoreductase	608
R00790	Ammonia:ferredoxin oxidoreductase	609
R00791	nitrite:ferredoxin oxidoreductase	610
R00792	ferrocytochrome-b:nitrate oxidoreductase	611
R00793	Hydroxylamine:oxygen oxidoreductase	612
R00794	nitrite:NAD+ oxidoreductase	613
R00796	nitrite:NADP+ oxidoreductase	614
R00798	nitrite:acceptor oxidoreductase	615
R00799	Nitroethane:oxygen oxidoreductase	616
R00800	nitrite oxidase	617
R00801	sucrose glucohydrolase	618
R00802	sucrose alpha-glucohydrolase	619
R00803	sucrose:phosphate alpha-D-glucosyltransferase	620
R00805	sucrose-6F-phosphate phosphohydrolase	621
R00806	UDP-glucose:D-fructose 2-alpha-D-glucosyltransferase	622
R00807	Sucrose:(acceptor) 3-oxidoreductase	623
R00808	Sucrose:(acceptor) 3-oxidoreductase	624
R00809	UDP-alpha-D-galactose:sucrose 6F-alpha-D-galactosyltransferase	625
R00810	Sucrose glucosylmutase	626
R00811	protein-Npi-phospho-L-histidine:sugar phosphotransferase	627
R00812	cis-1,2-dihydrobenzene-1,2-diol:NAD+ oxidoreductase	628
R00813	(1R,6S)-1,6-dihydroxycyclohexa-2,4-diene-1-carboxylate:NAD+ oxidoreductase (decarboxylating)	629
R00814	trans-1,2-dihydrobenzene-1,2-diol:NADP+ oxidoreductase	630
R00815	phenol,NADPH:oxogen oxidoreductase (2-hydroxylating)	631
R00816	catechol:oxygen 2,3-oxidoreductase (decyclizing)	632
R00817	Catechol:oxygen 1,2-oxidoreductase(decyclizing)	633
R00818	salicylate,NADH:oxygen oxidoreductase (1-hydroxylating, decarboxylating)	634
R00821	2,3-dihydroxybenzoate carboxy-lyase	635
R00822	3,4-dihydroxybenzoate carboxy-lyase (catechol-forming)	636
R00823	Anthranilate,NADH:oxygen oxidoreductase (1,2-hydroxylating, deaminating, decarboxylating)	637
R00825	anthranilate,NADPH:oxygen oxidoreductase (1,2-hydroxylating, deaminating, decarboxylating)	638
R00827	S-Adenosyl-L-methionine:catechol O-methyltransferase	639
R00828	2-nitrophenol,NADPH:oxygen 2-oxidoreductase (2-hydroxylating, nitrite-forming)	640
R00829	succinyl-CoA:acetyl-CoA C-acyltransferase	641
R00830	succinyl-CoA:glycine C-succinyltransferase (decarboxylating)	642
R00832	succinyl-CoA:L-arginine N2-succinyltransferase	643
R00833	(R)-Methylmalonyl-CoA CoA-carbonylmutase	644
R00834	D-Sorbitol 6-phosphate:NADP+ 1-oxidoreductase	645
R00835	D-glucose-6-phosphate:NADP+ 1-oxidoreductase	646
R00836	UDP-glucose:D-glucose-6-phosphate 1-alpha-D-glucosyltransferase	647
R00837	alpha,alpha-Trehalose-6-phosphate phosphoglucohydrolase	648
R00838	Maltose-6'-phosphate 6-phosphoglucohydrolase	649
R00839	6-phospho-beta-D-glucosyl-(1->4)-D-glucose 6-phosphoglucohydrolase	650
R00841	sn-glycerol-3-phosphate phosphohydrolase	651
R00842	sn-Glycerol-3-phosphate:NAD+ 2-oxidoreductase	652
R00844	sn-Glycerol-3-phosphate:NADP+ 2-oxidoreductase	653
R00845	sn-glycerol-3-phosphate:NADP+ 1-oxidoreductase	654
R00846	sn-Glycerol-3-phosphate:oxygen 2-oxidoreductase	655
R00847	ATP:glycerol 3-phosphotransferase	656
R00848	sn-Glycerol-3-phosphate:(acceptor) 2-oxidoreductase	657
R00849	sn-glycerol 3-phosphate:quinone oxidoreductase	658
R00850	sn-Glycerol-3-phosphate:D-glucose 6-phosphotransferase	659
R00851	acyl-CoA:sn-glycerol-3-phosphate 1-O-acyltransferase	660
R00853	UDP-alpha-D-galactose:sn-glycerol-3-phosphate 2-alpha-D-galactosyltransferase	661
R00854	UDP-alpha-D-galactose:sn-glycerol-3-phosphate 1-alpha-D-galactosyltransferase	662
R00855	CDPglycerol phosphoglycerohydrolase	663
R00856	CTP:sn-glycerol-3-phosphate cytidylyltransferase	664
R00857	Glycerophosphodiester glycerophosphohydrolase	665
R00858	hydrogen-sulfide:NADP+ oxidoreductase	666
R00859	Hydrogen-sulfide:ferredoxin oxidoreductase	667
R00860	AMP,sulfite:acceptor oxidoreductase (adenosine-5'-phosphosulfate-forming)	668
R00861	hydrogen-sulfide:acceptor oxidoreductase	669
R00863	3-Sulfino-L-alanine 4-carboxy-lyase	670
R00864		671
R00865	D-Mannitol:ferricytochrome-c 2-oxidoreductase	672
R00866	ATP:D-fructose 1-phosphotransferase	673
R00867	ATP:D-fructose 6-phosphotransferase	674
R00868	D-Mannitol:NAD+ 2-oxidoreductase	675
R00870	D-Mannitol:NADP+ 2-oxidoreductase	676
R00871	D-Fructose:NADP+ 5-oxidoreductase	677
R00872	D-fructose 2-phosphate phosphatase	678
R00873	D-fructose:acceptor 5-oxidoreductase	679
R00874	D-Glucose:D-fructose oxidoreductase	680
R00875	D-Glucitol:NAD+ 2-oxidoreductase	681
R00876	ITP:D-fructose 6-phosphotransferase	682
R00877	D-mannose aldose-ketose-isomerase	683
R00878	alpha-D-Glucose aldose-ketose-isomerase	684
R00879	beta-D-Fructan fructohydrolase	685
R00880	GDP-D-mannose:NAD+ 6-oxidoreductase	686
R00881	GDP-mannose mannophosphohydrolase	687
R00883	GDP:D-mannose-1-phosphate guanylyltransferase	688
R00885	GTP:alpha-D-mannose-1-phosphate guanylyltransferase	689
R00887		690
R00888	GDP-alpha-D-mannose 4,6-hydro-lyase (GDP-4-dehydro-alpha-D-rhamnose-forming)	691
R00889	GDP-mannose 3,5-epimerase	692
R00891	L-serine hydro-lyase (adding hydrogen sulfide, L-cysteine-forming)	693
R00892	L-cysteine:NAD+ oxidoreductase	694
R00893	L-Cysteine:oxygen oxidoreductase	695
R00894	L-glutamate:L-cysteine gamma-ligase (ADP-forming)	696
R00895	L-Cysteine:2-oxoglutarate aminotransferase	697
R00896	L-cysteine:2-oxoglutarate aminotransferase	698
R00897	O3-acetyl-L-serine:hydrogen-sulfide 2-amino-2-carboxyethyltransferase	699
R00899	L-cysteinylglycine dipeptidase	700
R00900	L-cysteine,glutathione:NADP+ oxidoreductase (disulfide-forming)	701
R00901	L-cysteine hydrogen-sulfide-lyase (adding sulfite	702
R00903	2-Amino-3-mercaptopropionic acid racemase	703
R00904	3-aminopropanal:NAD+ oxidoreductase	704
R00905	3-ureidopropanoate amidohydrolase	705
R00906	N-(D-1-carboxyethyl)-beta-alanine:NAD+ oxidoreductase (beta-alanine-forming)	706
R00907	L-Alanine:3-oxopropanoate aminotransferase	707
R00908	beta-alanine:2-oxoglutarate aminotransferase	708
R00909	N-Acetyl-beta-alanine amidohydrolase	709
R00910	L-lysine:beta-alanine ligase (ADP-forming)	710
R00911	beta-Alanyl-L-lysine hydrolase	711
R00912	L-arginine:beta-alanine ligase (ADP-forming)	712
R00913	3-Guanidinopropanoate amidinopropionase	713
R00915		714
R00916		715
R00917	beta-aminopropionitrile aminohydrolase	716
R00918	propanoyl-CoA:(2S)-methylmalonyl-CoA malonyltransferase (cyclizing)	717
R00919	propanoyl-CoA:NADP+ 2-oxidoreductase	718
R00920	Propanoate:CoA ligase (ADP-forming)	719
R00921	propanoyl-CoA:phosphate propanoyltransferase	720
R00922	2-Methyl-3-oxopropanoate:NAD+ oxidoreductase (CoA-propanoylating)	721
R00923	(S)-methylmalonyl-CoA carboxy-lyase (propanoyl-CoA-forming)	722
R00924	propanoyl-CoA:electron-transfer flavoprotein 2,3-oxidoreductase	723
R00925	Propanoate:CoA ligase (AMP-forming)	724
R00926	Propionyladenylate:CoA propionyltransferase	725
R00927	acetyl-CoA:propanoyl-CoA 2-C-acetyltransferase	726
R00928	Acetyl-CoA:propanoate CoA-transferase	727
R00930	(S)-2-Methyl-3-oxopropanoyl-CoA:pyruvate carboxyltransferase	728
R00931	propanoyl-CoA:oxaloacetate C-propanoyltransferase (thioester-hydrolysing, 1-carboxyethyl-forming)	729
R00932	propanoyl-CoA:glyoxylate C-propanoyltransferase (thioester-hydrolysing, 2-carboxyethyl-forming)	730
R00934	L-erythro-3-methylmalyl-CoA glyoxylate-lyase (propanoyl-CoA-forming)	731
R00935	(S)-Methylmalonate semialdehyde:NAD+ oxidoreductase (CoA-propanoylating)	732
R00936	5,6,7,8-tetrahydrofolate:NAD+ oxidoreductase	733
R00937	5,6,7,8-tetrahydrofolate:NAD+ oxidoreductase	734
R00939	5,6,7,8-tetrahydrofolate:NADP+ oxidoreductase	735
R00940	5,6,7,8-tetrahydrofolate:NADP+ oxidoreductase	736
R00941	10-formyltetrahydrofolate:NADP+ oxidoreductase	737
R00942	Tetrahydrofolate:L-glutamate gamma-ligase (ADP-forming)	738
R00943	Formate:tetrahydrofolate ligase (ADP-forming)	739
R00944	10-Formyltetrahydrofolate amidohydrolase	740
R00945	5,10-Methylenetetrahydrofolate:glycine hydroxymethyltransferase	741
R00946	5-Methyltetrahydrofolate:L-homocysteine S-methyltransferase	742
R00947	alpha-D-glucose-1-phosphate phosphohydrolase	743
R00948	ATP:alpha-D-glucose-1-phosphate adenylyltransferase	744
R00949	ATP:D-glucose-1-phosphate 6-phosphotransferase	745
R00951	ADP-glucose glucose-1-phosphohydrolase	746
R00952	cellobiose:phosphate alpha-D-glucosyltransferase	747
R00953	3-beta-D-glucosyl-D-glucose:phosphate alpha-D-glucosyltransferase	748
R00954	GTP:alpha-D-glucose-1-phosphate guanylyltransferase	749
R00955	UDP-glucose:alpha-D-galactose-1-phosphate uridylyltransferase	750
R00956	CTP:alpha-D-glucose-1-phosphate cytidylyltransferase	751
R00957	alpha-D-Glucose-1-phosphate:alpha-D-glucose-1-phosphate 4-alpha-D-glucosyltransferase (dephosphorylating)	752
R00959	alpha-D-Glucose 1-phosphate 1,6-phosphomutase	753
R00960	D-Glucose-1-phosphate:D-glucose-1-phosphate 6-phosphotransferase	754
R00961	IDP phosphohydrolase	755
R00962	ITP:cytidine 5'-phosphotransferase	756
R00963	uridine 5'-monophosphate phosphohydrolase	757
R00964	ATP:uridine 5'-phosphotransferase	758
R00965	orotidine-5'-phosphate carboxy-lyase (UMP-forming)	759
R00966	UMP:diphosphate phospho-alpha-D-ribosyltransferase	760
R00967	UTP:uridine 5'-phosphotransferase	761
R00968	GTP:uridine 5'-phosphotransferase	762
R00969	P1,P4-bis(5'-uridyl)-tetraphosphate uridylohydrolase	763
R00970	ITP:uridine 5'-phosphotransferase	764
R00973	uracil-5-carboxylate carboxy-lyase (uracil-forming)	765
R00974	Cytosine aminohydrolase	766
R00975	5,6-Dihydrouracil:oxygen oxidoreductase	767
R00976	uracil:acceptor oxidoreductase	768
R00977	5,6-dihydrouracil:NAD+ oxidoreductase	769
R00978	5,6-Dihydrouracil:NADP+ oxidoreductase	770
R00980	Anthranilate,NADPH:oxygen oxidoreductase (3-hydroxylating, deaminating)	771
R00982	Anthranilate:CoA ligase (AMP-forming)	772
R00983	2,3-Dihydroxyindole:oxygen 2,3-oxidoreductase (decyclizing)	773
R00984	S-Adenosyl-L-methionine:anthranilate N-methyltransferase	774
R00985	chorismate pyruvate-lyase (amino-accepting	775
R00986	Chorismate pyruvate-lyase (amino-accepting)	776
R00987	L-Kynurenine hydrolase	777
R00988	N-Formylanthranilate amidohydrolase	778
R00989	Malonyl-CoA:anthranilate N-malonyltransferase	779
R00990	2-Aminobenzoate carboxy-lyase	780
R00993	2-oxobutanoate:oxygen 2-oxidoreductase (phosphorylating)	781
R00994	(2R,3S)-3-methylmalate:NAD+ oxidoreductase	782
R00995	methyloxaloacetate carboxy-lyase (2-oxobutanoate-forming)	783
R00996	L-threonine ammonia-lyase (2-oxobutanoate-forming)	784
R00997	1-aminocyclopropane-1-carboxylate aminohydrolase (isomerizing)	785
R00998	acetyl-CoA:2-oxobutanoate C-acetyltransferase (thioester-hydrolysing, carboxymethyl-forming)	786
R00999	O-Succinyl-L-homoserine succinate-lyase (deaminating	787
R01000	2-hydroxybutyrate:NAD+ oxidoreductase	788
R01001	L-cystathionine cysteine-lyase (deaminating	789
R01003	dolichyl-phosphate phosphohydrolase	790
R01004	Dolichyl-diphosphate phosphohydrolase	791
R01005	UDPglucose:dolichyl-phosphate beta-D-glucosyltransferase	792
R01006	Dolichyl-beta-D-glucosyl-phosphate dolichylphosphohydrolase	793
R01007	UDP-N-acetyl-D-glucosamine:dolichyl-phosphate N-acetyl-D-glucosamine phosphotransferase	794
R01008	UDP-N-acetyl-D-glucosamine:dolichyl-phosphate alpha-N-acetyl-D-glucosaminyltransferase	795
R01009	GDPmannose:dolichyl-phosphate O-beta-D-mannosyltransferase	796
R01010	Glycerone phosphate phosphohydrolase	797
R01011	ATP:glycerone phosphotransferase	798
R01012	Phosphoenolpyruvate:glycerone phosphotransferase	799
R01013	Acyl-CoA:glycerone-phosphate O-acyltransferase	800
R01014	erythrulose-1-phosphate formaldehyde-lyase (glycerone-phosphate-forming)	801
R01015	D-glyceraldehyde-3-phosphate aldose-ketose-isomerase	802
R01016	glycerone-phosphate phosphate-lyase (methylglyoxal-forming)	803
R01018	CTP:dolichol O-phosphotransferase	804
R01019	acetaldehyde:pyrroloquinoline-quinone oxidoreductase	805
R01021	ATP:choline phosphotransferase	806
R01022	choline:oxygen 1-oxidoreductase	807
R01023	Acetyl-CoA:choline O-acetyltransferase	808
R01025	choline:acceptor 1-oxidoreductase	809
R01026	Acetylcholine aectylhydrolase	810
R01027	3'-phosphoadenylyl-sulfate:choline sulfotransferase	811
R01028	Choline sulfate sulfohydrolase	812
R01029	Acylcholine acylhydrolase	813
R01030	sn-Glycero-3-phosphocholine glycerophosphohydrolase	814
R01031	3-chloro-D-alanine chloride-lyase (deaminating	815
R01032	3-chloro-L-alanine chloride-lyase (deaminating	816
R01033	2-chlorobenzoate,NADH:oxygen oxidoreductase (1,2-hydroxylating, dechlorinating, decarboxylating)	817
R01034	glycerol:NAD+ 2-oxidoreductase	818
R01036	Glycerol:NAD+ oxidoreductase	819
R01039	glycerol:NADP+ 2-oxidoreductase (glycerone-forming)	820
R01041	glycerol:NADP+ oxidoreductase	821
R01043	Glycerol-2-phosphate phosphohydrolase	822
R01044	diphosphate:glycerol 1-phosphotransferase	823
R01045	Glycerol:(acceptor) 1-oxidoreductase	824
R01047	glycerol hydro-lyase (3-hydroxypropanal-forming)	825
R01049	ATP:D-ribose-5-phosphate diphosphotransferase	826
R01050	ATP:D-ribose-5-phosphate 1-phosphotransferase	827
R01051	ATP:D-ribose 5-phosphotransferase	828
R01052	ADP:D-ribose-5-phosphate adenylyltransferase	829
R01053	Ribose-5-phosphate:ammonia ligase (ADP-forming)	830
R01054	ADP-ribose ribophosphohydrolase	831
R01055	uracil hydro-lyase (adding D-ribose 5-phosphate	832
R01056	D-ribose-5-phosphate aldose-ketose-isomerase	833
R01057	D-Ribose 1,5-phosphomutase	834
R01058	D-glyceraldehyde 3-phosphate:NADP+ oxidoreductase	835
R01059	ATP:D-glyceraldehyde 3-phosphotransferase	836
R01061	D-glyceraldehyde-3-phosphate:NAD+ oxidoreductase (phosphorylating)	837
R01063	D-glyceraldehyde-3-phosphate:NADP+ oxidoreductase (phosphorylating)	838
R01064	2-dehydro-3-deoxy-6-phospho-D-galactonate D-glyceraldehyde-3-phospho-lyase (pyruvate-forming)	839
R01066	2-deoxy-D-ribose-5-phosphate acetaldehyde-lyase (D-glyceraldehyde-3-phosphate-forming)	840
R01067	D-Fructose 6-phosphate:D-glyceraldehyde-3-phosphate glycolaldehyde transferase	841
R01068	D-fructose-1,6-bisphosphate D-glyceraldehyde-3-phosphate-lyase (glycerone-phosphate-forming)	842
R01069	D-tagatose 1,6-bisphosphate D-glyceraldehyde-3-phosphate-lyase (glycerone-phosphate-forming)	843
R01070	beta-D-fructose-1,6-bisphosphate D-glyceraldehyde-3-phosphate-lyase (glycerone-phosphate-forming)	844
R01071	1-(5-phospho-D-ribosyl)-ATP:diphosphate phospho-alpha-D-ribosyl-transferase	845
R01072	5-phosphoribosylamine:diphosphate phospho-alpha-D-ribosyltransferase (glutamate-amidating)	846
R01073	N-(5-Phospho-D-ribosyl)anthranilate:pyrophosphate phosphoribosyl-transferase	847
R01074	biotin:CoA ligase (AMP-forming)	848
R01075	biotin:CoA ligase (AMP-forming)	849
R01076	Biotin-amide amidohydrolase	850
R01077	N6-D-Biotinyl-L-lysine amidohydrolase	851
R01078	dethiobiotin:sulfur sulfurtransferase	852
R01079	D-Ribose:NADP+ 1-oxidoreductase	853
R01080	Uridine ribohydrolase	854
R01081	D-ribose aldose-ketose-isomerase	855
R01082	(S)-malate hydro-lyase (fumarate-forming)	856
R01083	N6-(1,2-dicarboxyethyl)AMP AMP-lyase (fumarate-forming)	857
R01085	3-fumarylpyruvate fumarylhydrolase	858
R01086	2-(Nomega-L-arginino)succinate arginine-lyase (fumarate-forming)	859
R01087	Maleate cis-trans-isomerase	860
R01088	L-leucine:NAD+ oxidoreductase (deaminating)	861
R01089	Acetyl-CoA:L-leucine N-acetyltransferase	862
R01090	L-Leucine:2-oxoglutarate aminotransferase	863
R01091	(2S)-alpha-leucine 2,3-aminomutase	864
R01092	ATP:alpha-D-galactose 1-phosphotransferase	865
R01093	galactitol:NAD+ 1-oxidoreductase	866
R01094	D-galactose:NAD+ 1-oxidoreductase	867
R01095	galactitol:NADP+ 1-oxidoreductase	868
R01096	D-galactose:NADP+ 1-oxidoreductase	869
R01097	D-Galactose:NADP+ 1-oxidoreductase	870
R01098	D-Galactose:oxygen 6-oxidoreductase	871
R01099	D-Galactose:oxygen 6-oxidoreductase	872
R01100	Lactose galactohydrolase	873
R01101	melibiose galactohydrolase	874
R01103	Raffinose galactohydrolase	875
R01104	Galactosylglycerol galactohydrolase	876
R01106	nitrite:(acceptor) oxidoreductase	877
R01108	glutathione:dehydroascorbate oxidoreductase	878
R01109	Glutathione:cystine oxidoreductase	879
R01110	glutathione:homocystine oxidoreductase	880
R01111	coenzyme A:glutathione-disulfide oxidoreductase	881
R01113	Glutathione:L-cystine oxidoreductase	882
R01115	CMP-N-acetylneuraminate,ferrocytochrome-b5:oxygen oxidoreductase (N-acetyl-hydroxylating)	883
R01117	CTP:N-acetylneuraminate cytidylyltransferase	884
R01120		885
R01121	ATP:(R)-5-diphosphomevalonate carboxy-lyase (adding ATP	886
R01122	delta2-isopentenyl-diphosphate:tRNA isopentenyltransferase	887
R01123	Isopentenyl-diphosphate delta3-delta2-isomerase	888
R01126	inosine 5'-monophosphate phosphohydrolase	889
R01127	IMP 1,2-hydrolase (decyclizing)	890
R01128	5'-Inosinate phosphoribohydrolase	891
R01130	IMP:NAD+ oxidoreductase	892
R01131	ATP:inosine 5'-phosphotransferase	893
R01132	IMP:diphosphate phospho-D-ribosyltransferase	894
R01134	inosine-5'-phosphate:NADP+ oxidoreductase (aminating)	895
R01135	IMP:L-aspartate ligase (GDP-forming)	896
R01137	ATP:dADP phosphotransferase	897
R01138	dATP:pyruvate 2-O-phosphotransferase	898
R01139	dATP:D-glucose 6-phosphotransferase	899
R01140	dATP:D-fructose 6-phosphotransferase	900
R01142	Methane,NADH:oxygen oxidoreductase (hydroxylating)	901
R01143	methane,NADPH:oxygen oxidoreductase (hydroxylating)	902
R01144	Oxaloacetate-4-methyl-ester oxaloacetohydrolase	903
R01145	Monomethyl-sulfate sulfohydrolase	904
R01146	methanol:ferricytochrome-c oxidoreductase	905
R01147	Pyridoxamine-5'-phosphate:2-oxoglutarate aminotransferase	906
R01148	D-Alanine:2-oxoglutarate aminotransferase	907
R01149	L-Glutamine:D-alanine gamma-glutamyltransferase	908
R01150	D-alanine:D-alanine ligase (ADP-forming)	909
R01151	Putrescine:oxygen oxidoreductase (deaminating)	910
R01152	N-Carbamoylputrescine amidohydrolase	911
R01153	S-Adenosyl-L-methionine:putrescine N-methyltransferase	912
R01154	acetyl-CoA:putrescine N-acetyltransferase	913
R01155	putrescine:2-oxoglutarate aminotransferase	914
R01156	N-Acetylputrescine acetylhydrolase	915
R01157	Agmatine amidinohydrolase	916
R01158	L-histidinol:NAD+ oxidoreductase	917
R01159	S-adenosyl-L-methionine:L-histidine N-methyltransferase	918
R01160	acetyl-CoA:L-histidine N-acetyltransferase	919
R01161	L-histidine:2-oxoglutarate aminotransferase	920
R01163	L-histidinal:NAD+ oxidoreductase	921
R01164	L-histidine:beta-alanine ligase (ADP-forming)	922
R01166	Nalpha-(beta-alanyl)-L-histidine hydrolase	923
R01167	L-histidine carboxy-lyase (histamine-forming)	924
R01168	L-histidine ammonia-lyase (urocanate-forming)	925
R01169	S-adenosyl-L-methionine:L-histidine Nalpha-methyltransferase	926
R01171	butanoyl-CoA:NAD+ trans-2-oxidoreductase	927
R01172	butanal:NAD+ oxidoreductase (CoA-acylating)	928
R01173	butanal:NADP+ oxidoreductase (CoA-acylating)	929
R01174	butanoyl-CoA:phosphate butanoyltransferase	930
R01175	butanoyl-CoA:electron-transfer flavoprotein 2,3-oxidoreductase	931
R01176	Butanoate:CoA ligase (AMP-forming)	932
R01177	butanoyl-CoA:acetyl-CoA C-butanoyltransferase	933
R01179	butanoyl-CoA:acetate CoA-transferase	934
R01180	butanoyl-CoA:glyoxylate C-butanoyltransferase (thioester-hydrolysing, 1-carboxypropyl-forming)	935
R01181	2-Methylpropanoyl-CoA CoA-carbonylmutase	936
R01183	myo-Inositol:NAD+ 2-oxidoreductase	937
R01184	myo-Inositol:oxygen oxidoreductase	938
R01185	1D-myo-inositol 1-phosphate phosphohydrolase	939
R01186	1D-myo-inositol 4-phosphate phosphohydrolase	940
R01187	1D-myo-inositol 3-phosphate phosphohydrolase	941
R01188	S-adenosyl-L-methionine:1D-myo-inositol 1-O-methyltransferase	942
R01189	S-adenosyl-L-methionine:1D-myo-inositol 3-O-methyltransferase	943
R01190	S-adenosyl-L-methionine:1D-myo-inositol 4-methyltransferase	944
R01192	UDP-alpha-D-galactose:myo-inositol 3-alpha-D-galactosyltransferase	945
R01193	1-(sn-glycero-3-phospho)-1D-myo-inositol glycerophosphohydrolase	946
R01194	3-O-alpha-D-Galactosyl-1D-myo-inositol galactohydrolase	947
R01195	Ferredoxin:NADP+ oxidoreductase	948
R01196	pyruvate:ferredoxin 2-oxidoreductase (CoA-acetylating)	949
R01197	2-oxoglutarate:ferredoxin oxidoreductase (decarboxylating)	950
R01199	2-oxobutanoate:ferredoxin 2-oxidoreductase (CoA-propanoylating)	951
R01200	N-Acetyl-D-glucosamine amidohydrolase	952
R01201	ATP:N-acetyl-D-glucosamine 6-phosphotransferase	953
R01202	N-acetyl-D-glucosamine:NAD+ 1-oxidoreductase	954
R01203	N-acetyl-D-glucosamine:oxygen 1-oxidoreductase	955
R01204	Acetyl-CoA:D-glucosamine N-acetyltransferase	956
R01205	UDP-alpha-D-galactose:N-acetyl-D-glucosamine 4-beta-D-galactosyltransferase	957
R01207	N-acetyl-D-glucosamine 2-epimerase	958
R01209	2,3-Dihydroxy-3-methylbutanoate hydro-lyase	959
R01210	3-methyl-2-oxobutanoate:NAD+ oxidoreductase (CoA-mehtylpropanoylating)	960
R01211	(R)-3,3-Dimethylmalate:NAD+ oxidoreductase (decarboxylating)	961
R01212	L-valine:NADP+ oxidoreductase (deaminating)	962
R01213	acetyl-CoA:3-methyl-2-oxobutanoate C-acetyltransferase (thioester-hydrolysing, carboxymethyl-forming)	963
R01214	L-Valine:2-oxoglutarate aminotransferase	964
R01215	L-Valine:pyruvate aminotransferase	965
R01216	2-dehydropantoate formaldehyde-lyase (3-methyl-2-oxobutanoate-forming)	966
R01217	5-methyltetrahydrofolate:ferredoxin oxidoreductase	967
R01218	5,10-methylenetetrahydrofolate:NAD+ oxidoreductase	968
R01220	5,10-methylenetetrahydrofolate:NADP+ oxidoreductase	969
R01221	glycine synthase	970
R01224	5-methyltetrahydrofolate:NADP+ oxidoreductase	971
R01225	5,10-Methylenetetrahydrofolate:D-alanine 2-hydroxymethyltransferase	972
R01226	5,10-Methylenetetrahydrofolate:3-methyl-2-oxobutanoate hydroxymethyltransferase	973
R01227	guanosine 5'-monophosphate phosphohydrolase	974
R01228	ATP:guanosine 5'-phosphotransferase	975
R01229	GMP:diphosphate 5-phospho-alpha-D-ribosyltransferase	976
R01230	Xanthosine-5'-phosphate:ammonia ligase (AMP-forming)	977
R01231	Xanthosine-5'-phosphate:L-glutamine amido-ligase (AMP-forming)	978
R01232	P1,P4-bis(5'-guanosyl)-tetraphosphate guanylylhydrolase	979
R01233	GDPglucose sugarphosphohydrolase	980
R01234	Guanosine 3',5'-cyclic phosphate 5'-nucleotidohydrolase	981
R01235	S-adenosyl-L-methionine:thiol S-methyltransferase	982
R01236	3'-Phosphoadenylylsulfate:thiol S-sulfotransferase	983
R01237	Thioglucoside glucohydrolase	984
R01238	4-hydroxybenzoate carboxy-lyase (phenol-forming)	985
R01239	S-Adenosyl-L-methionine:phenol O-methyltransferase	986
R01241	phenyl acetate acetylhydrolase	987
R01244	Adenine aminohydrolase	988
R01245	Adenosine ribohydrolase	989
R01246	L-proline:NAD+ 2-oxidoreductase	990
R01248	L-Proline:NAD+ 5-oxidoreductase	991
R01249	L-proline:NADP+ 2-oxidoreductase	992
R01251	L-Proline:NADP+ 5-oxidoreductase	993
R01252	L-Proline,2-oxoglutarate:oxygen oxidoreductase (4-hydroxylating)	994
R01253	L-proline:quinone oxidoreductase	995
R01255	proline racemase	996
R01256	(S)-malate:CoA ligase (ADP-forming)	997
R01257	(S)-Malate:FAD oxidoreductase	998
R01258	L-amino-aicd:NAD+ oxidoreductase (deaminating)	999
R01262	glutathione:L-amino-acid 5-glutamyltransferase	1000
R01266	1-beta-Aspartyl-N-acetyl-D-glucosaminylamine L-asparaginohydrolase	1001
R01267	L-asparagine hydro-lyase (3-cyanoalanine-forming)	1002
R01268	Nicotinamide amidohydrolase	1003
R01269	S-Adenosyl-L-methionine:nicotinamide N-methyltransferase	1004
R01270	Nicotinamide D-ribonucleotide phosphoribohydrolase	1005
R01271	nicotinamide-D-ribonucleotide:diphosphate phospho-alpha-D-ribosyltransferase	1006
R01273	N-ribosylnicotinamide ribohydrolase	1007
R01274	palmitoyl-CoA hydrolase	1008
R01277	hexadecanal:NAD+ oxidoreductase (CoA-acylating)	1009
R01278	hexadecanoyl-CoA:NADP+ trans-2-oxidoreductase	1010
R01279	palmitoyl-CoA:electron-transfer flavoprotein 2,3-oxidoreductase	1011
R01280	Palmitate:CoA ligase (AMP-forming)	1012
R01281	Palmitoyl-CoA:L-serine C-palmitoyltransferase (decarboxylating)	1013
R01283	L-homocysteine hydrogen-sulfide-lyase (deaminating	1014
R01286	L-cystathionine L-homocysteine-lyase (deaminating	1015
R01287	O-acetyl-L-homoserine:hydrogen sulfide S-(3-amino-3-carboxypropyl)transferase	1016
R01288	O4-succinyl-L-homoserine:hydrogen sulfide S-(3-amino-3-carboxypropyl)transferase	1017
R01289	L-Serine hydro-lyase (adding homocysteine)	1018
R01290	L-serine hydro-lyase (adding homocysteine	1019
R01291	S-(5-deoxy-D-ribos-5-yl)-L-homocysteine homocysteine-lyase [(4S)-4,5-dihydroxypentan-2,3-dione-forming]	1020
R01292	Glutathione:homocystine oxidoreductase	1021
R01293	4-hydroxybenzaldehyde:NAD+ oxidoreductase	1022
R01294	4-Hydroxybenzaldehyde:NADP+ oxidoreductase	1023
R01295	benzoate,NADPH:oxygen oxidoreductase (4-hydroxylating)	1024
R01296	4-hydroxybenzoate,NADH:oxygen oxidoreductase (3-hydroxylating)	1025
R01297	4-hydroxybenzoate,NADH:oxygen oxidoreductase (1-hydroxylating, decarboxylating)	1026
R01298	4-hydroxybenzoate,NADPH:oxygen oxidoreductase (3-hydroxylating)	1027
R01299	4-hydroxybenzoate,NADPH:oxygen oxidoreductase (1-hydroxylating, decarboxylating)	1028
R01300	4-Hydroxybenzoate:CoA ligase (AMP-forming)	1029
R01301	4-Hydroxybenzoyl-CoA hydrolase	1030
R01302	chorismate pyruvate-lyase (4-hydroxybenzoate-forming)	1031
R01303		1032
R01304	UDP-glucose:4-hydroxybenzoate 4-O-beta-D-glucosyltransferase	1033
R01305	2,4'-dihydroxyacetophenone oxidoreductase (C-C-bond-cleaving)	1034
R01306	4-Methoxybenzoate,hydrogen-donor:oxygen oxidoreductase (O-demethylating)	1035
R01307	4-Chlorobenzoate chlorohydrolase	1036
R01308		1037
R01309	phosphatidylcholine acylhydrolase	1038
R01310	phosphatidylcholine phosphatidohydrolase	1039
R01312	Phosphatidylcholine cholinephosphohydrolase	1040
R01313	Phosphatidylcholine 2-acylhydrolase	1041
R01314	Phosphatidylcholine 1-acylhydrolase	1042
R01315	phosphatidylcholine 2-acylhydrolase	1043
R01316	phosphatidylcholine 1-acylhydrolase	1044
R01317	phosphatidylcholine 2-acylhydrolase	1045
R01318	Acyl-CoA:1-acyl-sn-glycero-3-phosphocholine O-acyltransferase	1046
R01319	Acyl-CoA:2-acyl-sn-glycero-3-phosphocholine O-acyltransferase	1047
R01320	S-adenosyl-L-methionine:phosphatidyl-N-dimethylethanolamine N-methyltransferase	1048
R01321	CDP-choline:1,2-diacyl-sn-glycerol cholinephosphotransferase	1049
R01322	Citrate:CoA ligase (ADP-forming)	1050
R01323	Acetyl-CoA:citrate CoA-transferase	1051
R01324	citrate hydroxymutase	1052
R01325	citrate hydro-lyase (cis-aconitate-forming)	1053
R01326	ATP:D-mannose 6-phosphotransferase	1054
R01327	ITP:D-mannose 6-phosphotransferase	1055
R01328	Dolichyl-beta-D-mannosyl-phosphate dolichylphosphohydrolase	1056
R01329	Epimelibiose galactohydrolase	1057
R01330	dATP:D-mannose 6-phosphotransferase	1058
R01333	glycolaldehyde:NAD+ oxidoreductase	1059
R01334	2-Phosphoglycolate phosphohydrolase	1060
R01335	5-hydroxy-2,4-dioxopentanoate glycolylhydrolase	1061
R01336	carboxymethyloxysuccinate glycolate-lyase (fumarate-forming)	1062
R01337	2-Oxoaldehyde:NAD+ 2-oxidoreductase	1063
R01338	2-oxoaldehyde:NADP+ oxidoreductase	1064
R01341	(S)-2-Hydroxy-acid:oxygen 2-oxidoreductase	1065
R01342	D-Amino-acid:(acceptor) oxidoreductase (deaminating)	1066
R01343	L-Ornithine:2-oxo-acid aminotransferase	1067
R01344	D-alanine:2-oxo acid aminotransferase	1068
R01346	L-Asparagine:2-oxo-acid aminotransferase	1069
R01347	Fatty acid,reduced rubredoxin:oxygen oxidoreductase (omega-hydroxylating)	1070
R01348	Fatty acid,reduced-flavoprotein:oxygen oxidoreductase (omega-hydroxylating)	1071
R01349	S-Adenosyl-L-methionine:fatty-acid O-methyltransferase	1072
R01350	Glycerol acylhydrolase	1073
R01351	1-acylglycerol acylhydrolase	1074
R01352	2-acylglycerol acylhydrolase	1075
R01353	ATP:propanoate phosphotransferase	1076
R01354	ATP:propanoate adenylyltransferase	1077
R01355	2,3-Dimethylmalate pyruvate-lyase	1078
R01357	Acetoacetate:CoA ligase (AMP-forming)	1079
R01358	acetoacetyl-CoA hydrolase	1080
R01359	acetoacetyl-CoA:acetate CoA-transferase	1081
R01360	(S)-3-hydroxy-3-methylglutaryl-CoA acetoacetate-lyase (acetyl-CoA-forming)	1082
R01361	(R)-3-Hydroxybutanoate:NAD+ oxidoreductase	1083
R01364	4-fumarylacetoacetate fumarylhydrolase	1084
R01365	Butanoyl-CoA:acetoacetate CoA-transferase	1085
R01366	Acetoacetate carboxy-lyase (acetone-forming)	1086
R01367	Acetoacetate hydro-lyase (3-butynoate-forming)	1087
R01370	Phenyllactate:NAD+ oxidoreductase	1088
R01371	Phenyllactate:NADP+ oxidoreductase	1089
R01372	Phenylpyruvate:oxygen oxidoreductase (hydroxylating,decarboxylating)	1090
R01373	prephenate hydro-lyase (decarboxylating	1091
R01374	D-phenylalanine:quinone oxidoreductase (deaminating)	1092
R01375	L-Glutamine:phenylpyruvate aminotransferase	1093
R01376	L-Tryptophan:phenylpyruvate aminotransferase	1094
R01377	phenylpyruvate carboxy-lyase (phenylacetaldehyde-forming)	1095
R01378	Phenylpyruvate keto-enol-isomerase	1096
R01381	UTP:1-phospho-alpha-D-glucuronate uridylyltransferase	1097
R01383	UDPglucuronate beta-D-glucuronosyltransferase (acceptor-unspecific)	1098
R01384	UDP-D-glucuronate carboxy-lyase (UDP-D-xylose-forming)	1099
R01385	UDP-glucuronate 4-epimerase	1100
R01386	UDP-D-glucuronate carboxy-lyase (UDP-D-apiose-forming)	1101
R01387	UDP-glucuronate 5'-epimerase	1102
R01388	D-Glycerate:NAD+ 2-oxidoreductase	1103
R01390		1104
R01392	D-Glycerate:NADP+ 2-oxidoreductase	1105
R01393	hydroxypyruvate carboxy-lyase (glycolaldehyde-forming)	1106
R01394	hydroxypyruvate aldose-ketose-isomerase	1107
R01395	ATP:carbamate phosphotransferase	1108
R01396	Carbamoyl-phosphate:L-lysine carbamoyltransferase	1109
R01397	carbamoyl-phosphate:L-aspartate carbamoyltransferase	1110
R01398	Carbamoyl-phosphate:L-ornithine carbamoyltransferase	1111
R01399	Carbamoyl-phosphate:putrescine carbamoyltransferase	1112
R01401	methylthioadenosine methylthioribohydrolase	1113
R01402	S-methyl-5'-thioadenosine:phosphate S-methyl-5-thio-alpha-D-ribosyl-transferase	1114
R01403	acyl-[acyl-carrier-protein]:NAD+ oxidoreductase	1115
R01404	acyl-[acyl-carrier protein]:NADP+ oxidoreductase	1116
R01406	long-chain-fatty-acid:[acyl-carrier-protein] ligase (AMP-forming)	1117
R01407	long-chain-fatty-acid:protein ligase (AMP-forming)	1118
R01408	formamide hydro-lyase (cyanide-forming)	1119
R01410		1120
R01411	5-Methylcytosine aminohydrolase	1121
R01412	Thymine,2-oxoglutarate:oxygen oxidoreductase (7-hydroxylating)	1122
R01413	thymine:acceptor oxidoreductase	1123
R01414	5,6-dihydrothymine:NAD+ oxidoreductase	1124
R01415	5,6-Dihydrothymine:NADP+ oxidoreductase	1125
R01416	Agmatine iminohydrolase	1126
R01417	ATP:agmatine N4-phosphotransferase	1127
R01418	1,4-diguanidinobutane amidinohydrolase	1128
R01419	Benzaldehyde:NAD+ oxidoreductase	1129
R01420	benzaldehyde:NADP+ oxidoreductase	1130
R01421	Benzoyl phosphate phosphohydrolase	1131
R01422	benzoate:CoA ligase (AMP-forming)	1132
R01423	5'-Benzoylphosphoadenosine benzoylhydrolase	1133
R01424	N-Benzoylglycine amidohydrolase	1134
R01425	Benzoylagmatine amidohydrolase	1135
R01426		1136
R01429	D-xylose:NAD+ 1-oxidoreductase	1137
R01430	D-xylose:NADP+ 1-oxidoreductase	1138
R01431	xylitol:NADP+ oxidoreductase	1139
R01432	D-xylose aldose-ketose-isomerase	1140
R01434	L-valine:NAD+ oxidoreductase(deaminating)	1141
R01437	L-valine carboxy-lyase (2-methylpropanamine-forming)	1142
R01440	D-Xylulose-5-phosphate:formaldehyde glycolaldehydetransferase	1143
R01441	ATP:cellobiose 6-phosphotransferase	1144
R01442	Cellobiose:oxygen 1-oxidoreductase	1145
R01443	Cellobiose:(acceptor) 1-oxidoreductase	1146
R01444	cellotriose glucohydrolase	1147
R01445	cellobiose 2-epimerase	1148
R01446	(S)-lactaldehyde:NAD+ oxidoreductase	1149
R01447	(S)-Lactate:oxaloacetate oxidoreductase	1150
R01448	(R)-2-O-sulfolactate 2-sulfohydrolase	1151
R01449	lactoyl-CoA:propanoate CoA-transferase	1152
R01450	lactate racemase	1153
R01451	Cholesterol:NAD+ delta7-oxidoreductase	1154
R01452	cholesterol,NADPH:oxygen oxidoreductase (5alpha,6alpha-epoxidizing)	1155
R01453	cholesterol,NADPH:oxygen oxidoreductase (5beta,6beta-epoxidizing)	1156
R01454	Cholesterol:oxygen oxidoreductase (side-chain-cleaving)	1157
R01456	cholesterol:NADP+ delta7-oxidoreductase	1158
R01457	cholesterol:NADP+ Delta24-oxidoreductase	1159
R01459	Cholesterol:oxygen oxidoreductase	1160
R01460	Cholesteryl-beta-D-glucoside glucohydrolase	1161
R01461	Acyl-CoA:cholesterol O-acyltransferase	1162
R01462	cholesterol ester acylhydrolase	1163
R01463	Cholesterol,NADPH:oxygen oxidoreductase (7alpha-hydroxylating)	1164
R01465	L-threonine:NAD+ oxidoreductase	1165
R01466	O-phospho-L-homoserine phosphate-lyase (adding water	1166
R01467	Threonine racemase	1167
R01468	ATP:ethanolamine O-phosphotransferase	1168
R01469	Ethanolamine:oxygen oxidoreductase (deaminating)	1169
R01470	sn-Glycero-3-phosphoethanolamine glycerophosphohydrolase	1170
R01471	UTP:alpha-D-xylose-1-phosphate uridylyltransferase	1171
R01472	UDP-D-xylose:dolichyl-phosphate D-xylosyltrtansferase	1172
R01473	UDP-L-arabinose 4-epimerase	1173
R01476	ATP:D-glucuronate 1-phosphotransferase	1174
R01481	L-gulonate:NADP+ 6-oxidoreductase	1175
R01482	D-glucuronate aldose-ketose-isomerase	1176
R01483	D-Glucuronolactone lactonohydrolase	1177
R01484	D-Glucurono-6,2-lactone lactonohydrolase	1178
R01485	L-Asparagine:hydroxylamine gamma-aspartyltransferase	1179
R01492	ATP:cob(I)alamin Co-beta-adenosyltransferase	1180
R01493	N-Acylsphingosine amidohydrolase	1181
R01494	N-Acylsphingosine amidohydrolase	1182
R01495	ATP:ceramide 1-phosphotransferase	1183
R01496	acyl-CoA:sphingosine N-acyltransferase	1184
R01497	UDP-glucose:N-acylsphingosine D-glucosyltransferase	1185
R01498	D-Glucosyl-N-acylsphingosine glucohydrolase	1186
R01500	UDP-alpha-D-galactose:N-acylsphingosine D-galactosyltransferase	1187
R01503	CDP-ethanolamine:N-acylsphingosine ethanolaminephosphotransferase	1188
R01504	ATP:2,3-dihydroxybenzoate adenylyltransferase	1189
R01505	2,3-dihydro-2,3-dihydroxybenzoate:NAD+ oxidoreductase	1190
R01506	2,3-Dihydroxybenzoate:oxygen 2,3-oxidoreductase (decyclizing)	1191
R01507	2,3-dihydroxybenzoate:oxygen 3,4-oxidoreductase (decyclizing)	1192
R01508	3-Hydroxybenzoate, hydrogen-donor:oxygen oxidoreduxtase (2-hydroxylating)	1193
R01511	D-Glycerate-3-phosphate phosphohydrolase	1194
R01512	ATP:3-phospho-D-glycerate 1-phosphotransferase	1195
R01513	3-Phospho-D-glycerate:NAD+ 2-oxidoreductase	1196
R01514	ATP:(R)-glycerate 3-phosphotransferase	1197
R01515	3-Phospho-D-glyceroyl phosphate phosphohydrolase	1198
R01516	2,3-bisphospho-D-glycerate 2-phosphohydrolase	1199
R01517	GTP:3-phospho-D-glycerate 1-phosphotransferase	1200
R01518	D-phosphoglycerate 2,3-phosphomutase	1201
R01519	D-Glucono-1,5-lactone lactonohydrolase	1202
R01520	beta-D-Glucose:NAD+ 1-oxoreductase	1203
R01521	beta-D-Glucose:NADP+ 1-oxoreductase	1204
R01522	beta-D-Glucose:oxygen 1-oxidoreductase	1205
R01523	ATP:D-ribulose-5-phosphate 1-phosphotransferase	1206
R01524	D-Ribitol-5-phosphate:NAD+ 2-oxidoreductase	1207
R01525	D-Ribitol-5-phosphate:NADP+ 2-oxidoreductase	1208
R01526	ATP:D-ribulose 5-phosphotransferase	1209
R01528	6-phospho-D-gluconate:NADP+ 2-oxidoreductase (decarboxylating)	1210
R01529	D-Ribulose-5-phosphate 3-epimerase	1211
R01530	D-arabinose-5-phosphate aldose-ketose-isomerase	1212
R01533	Diisopropyl-fluorophosphate fluorohydrolase	1213
R01535	UDP-alpha-D-galactose:undecaprenyl-phosphate galactose phosphotransferase	1214
R01537		1215
R01538	D-gluconate hydro-lyase (2-dehydro-3-deoxy-D-gluconate-forming)	1216
R01540	D-altronate hydro-lyase (2-dehydro-3-deoxy-D-gluconate-forming)	1217
R01541	ATP:2-dehydro-3-deoxy-D-gluconate 6-phosphotransferase	1218
R01542	2-Dehydro-3-deoxy-D-gluconate:NAD+ 5-oxidoreductase	1219
R01543	2-Dehydro-3-deoxy-D-gluconate:NADP+ 6-oxidoreductase	1220
R01544	2-amino-2-deoxy-D-gluconate ammonia-lyase	1221
R01547	ATP:dAMP phosphotransferase	1222
R01548	dATP:cytidine 5'-phosphotransferase	1223
R01549	dATP:uridine 5'-phosphotransferase	1224
R01550	Propan-2-ol:NADP+ oxidoreductase	1225
R01553	acetone-cyanohydrin acetone-lyase (cyanide-forming)	1226
R01555	Maltose:phosphate 1-beta-D-glucosyltransferase	1227
R01556	Acetyl-CoA:maltose O-acetyltransferase	1228
R01557	Maltose alpha-D-glucosylmutase	1229
R01558	Oxalate:CoA ligase (AMP-forming)	1230
R01559	Succinyl-CoA:oxalate CoA-transferase	1231
R01560	Adenosine aminohydrolase	1232
R01561	Adenosine:phosphate alpha-D-ribosyltransferase	1233
R01562	adenosine 3'-phosphate phosphohydrolase	1234
R01563	N-Carbamoylsarcosine amidohydrolase	1235
R01564	N,N-Dimethylglycine:oxygen oxidoreductase (demethylating)	1236
R01565	N,N-dimethylglycine:electron-transfer flavoprotein oxidoreductase (demethylating)	1237
R01566	Creatine amidinohydrolase	1238
R01567	ATP:thymidine 5'-phosphotransferase	1239
R01568	ADP:thymidine 5'-phosphotransferase	1240
R01569	thymidylate 5'-phosphohydrolase	1241
R01570	thymidine:phosphate deoxy-alpha-D-ribosyltransferase	1242
R01571	AMP:thymidine 5'-phosphotransferase	1243
R01573	ATP:D-arabinose 5-phosphotransferase	1244
R01574	D-Arabinose:NAD+ 1-oxidoreductase	1245
R01575	D-Arabinose:NADP+ 1-oxidoreductase	1246
R01576	3-deoxy-D-manno-octulosonate D-arabinose-lyase (pyruvate-forming)	1247
R01577	D-arabinose aldose-ketose-isomerase	1248
R01579	D-Glutamine amidohydrolase	1249
R01580	Pyridoxamine-5'-phosphate:2-oxoglutarate aminotransferase (D-glutamate-forming)	1250
R01581	N-Acyl-D-glutamate amidohydrolase	1251
R01582	D-Phenylalanine:2-oxoglutarate aminotransferase	1252
R01583	D-glutamate hydro-lyase (cyclizing	1253
R01584	N-methyl-L-alanine:NADP+ oxidoreductase (demethylating, deaminating)	1254
R01585	L-Glutamate:methylamine ligase (ADP-forming)	1255
R01586	L-glutamate:methylamine 1,3-dicarboxypropyltransferase (N-methyl-L-glutamate-forming)	1256
R01587	N-Methyl-2-oxoglutaramate methylamidohydrolase	1257
R01588	dimethylamine:electron-transferring flavoprotein oxidoreductase	1258
R01589	Methylguanidine amidinohydrolase	1259
R01590	Arachidonate:oxygen oxidoreductase	1260
R01593	arachidonate:oxygen 15-oxidoreductase	1261
R01594	Arachidonate:oxygen 8-oxidoreductase	1262
R01595	Arachidonate:oxygen 5-oxidoreductase	1263
R01596	arachidonate:oxygen 12-oxidoreductase	1264
R01598	Arachidonate:CoA ligase (AMP-forming)	1265
R01599	Arachidonate,reduced acceptor:oxygen oxidoreductase	1266
R01600	ATP:beta-D-glucose 6-phosphotransferase	1267
R01602	D-glucose 1-epimerase	1268
R01604	3-Oxopropanoate:NAD+ oxidoreductase	1269
R01607	3-Oxopropanoate:NADP+ oxidoreductase	1270
R01608	3-hydroxypropanoate:NAD+ oxidoreductase	1271
R01609	3-aci-Nitropropanoate:oxygen oxidoreductase	1272
R01611	3-Oxopropanoate hydro-lyase	1273
R01613	Malonyl-CoA:4-Coumaroyl-CoA malonyltransferase(cyclizing)	1274
R01614	Malonyl-CoA:4-coumaroyl-CoA malonyltransferase (cyclizing)	1275
R01615	4-Hydroxycinnamyl aldehyde:NADP+ oxidoreductase (CoA-hydroxycinnamoylating)	1276
R01616	4-Coumarate:CoA ligase (AMP-forming)	1277
R01617	4-Coumaroyl-CoA:agmatine N4-coumaroyltransferase	1278
R01618	APS:ATP adenylyltransferase	1279
R01619	Adenylyl-sulfate:ammonia adenylyltransferase	1280
R01620	acetyl-phosphate:L-lysine N6-acetyltransferase	1281
R01621	D-xylulose 5-phosphate D-glyceraldehyde-3-phosphate-lyase (adding phosphate	1282
R01623	[Acyl-carrier-protein] 4'-pantetheine-phosphohydrolase	1283
R01624	acetyl-CoA:[acyl-carrier-protein] S-acetyltransferase	1284
R01625	CoA:apo-[acyl-carrier-protein] pantetheinephosphotransferase	1285
R01626	Malonyl-CoA:[acyl-carrier-protein] S-malonyltransferase	1286
R01627	3-dehydroshikimate hydro-lyase	1287
R01628	3-hydroxybenzoate,NADPH:oxygen oxidoreductase (4-hydroxylating)	1288
R01629	protocatechuate,NADH:oxygen oxidoreductase (1-hydroxylating, decarboxylating)	1289
R01630	protocatechuate,NADPH:oxygen oxidoreductase (1-hydroxylating, decarboxylating)	1290
R01631	Protocatechuate:oxygen 3,4-oxidoreductase (decyclizing)	1291
R01632	protocatechuate:oxygen 4,5-oxidoreductase (decyclizing)	1292
R01633	(3S,4R)-3,4-dihydroxycyclohexa-1,5-diene-1,4-dicarboxylate:NAD+ oxidoreductase	1293
R01634	3,4-dihydroxyphthalate carboxy-lyase (3,4-dihydroxybenzoate-forming)	1294
R01635	4,5-Dihydroxyphthalate carboxy-lyase (3,4-dihydroxybenzoate-forming)	1295
R01636	4-sulfobenzoate,NADH:oxygen oxidoreductase (3,4-hydroxylating, sulfite-forming)	1296
R01639	ATP:D-xylulose 5-phosphotransferase	1297
R01641	sedoheptulose-7-phosphate:D-glyceraldehyde-3-phosphate glycolaldehyde transferase	1298
R01644	4-hydroxybutanoate:NAD+ oxidoreductase	1299
R01645	4-hydroxy-2-oxo-heptandioate succinate-semialdehyde-lyase (pyruvate-forming)	1300
R01647	2,4-dihydroxyhept-2-enedioate succinate-semialdehyde-lyase (pyruvate-forming)	1301
R01648	4-aminobutanoate:2-oxoglutarate aminotransferase	1302
R01649	2-(acetamidomethylene)succinate amidohydrolase (deaminating, decarboxylating)	1303
R01650		1304
R01651	4-methyl-2-oxopentanoate:NAD+ oxidoreductase (CoA-mehtylpropanoylating)	1305
R01652		1306
R01654	10-Formyltetrahydrofolate:L-glutamate ligase (ADP-forming)	1307
R01655	5,10-Methenyltetrahydrofolate 5-hydrolase (decyclizing)	1308
R01657	Dimethylallyl-diphosphate:L-tryptophan dimethylallyltransferase	1309
R01658	Dimethylallyl-diphosphate:isopentenyl-diphosphate dimethylallyltranstransferase	1310
R01659	Dimethylallyl-diphosphate:isopentenyl-diphosphate dimethylallylcistransferase	1311
R01660	3-phospho-D-glyceroyl-phosphate:alpha-D-glucose-1-phosphate 6-phosphotransferase	1312
R01662	3-phospho-D-glycerate 1,2-phosphomutase	1313
R01663	dCMP aminohydrolase	1314
R01664	2'-deoxycytidine 5'-monophosphate phosphohydrolase	1315
R01665	ATP:dCMP phosphotransferase	1316
R01666	ATP:deoxycitidine 5'-phosphotransferase	1317
R01667	dCDP nucleotidohydrolase	1318
R01668	dCTP nucleotidohydrolase	1319
R01669	5,10-methylenetetrahydrofolate:deoxycytidylate 5-hydroxymethyltransferase	1320
R01670	5,10-Methylenetetrahydrofolate:dCMP C-methyltransferase	1321
R01676	Guanine aminohydrolase	1322
R01677	Guanosine ribohydrolase	1323
R01678	Lactose galactohydrolase	1324
R01680	Lactose:(acceptor) 3-oxidoreductase	1325
R01681	hypotaurine:NAD+ oxidoreductase	1326
R01682	3-Sulfo-L-alanine carboxy-lyase (taurine-forming)	1327
R01683	tauropine:NAD+ oxidoreductase (taurine-forming)	1328
R01684	taurine:2-oxoglutarate aminotransferase	1329
R01685	taurine:ferricytochrome-c oxidoreductase (deaminating)	1330
R01686	L-arginine:taurine amidinotransferase	1331
R01687	(5-L-glutamyl)-peptide:taurine 5-glutamyltransferase	1332
R01688	ATP:butanoate 1-phosphotransferase	1333
R01689	butanoate:NAD+ delta2-oxidoreductase	1334
R01690	5'-butyrylphosphoinosine butyrylhydrolase	1335
R01694	L-Sorbose:NADP+ 5-oxidoreductase	1336
R01695	L-Sorbose:oxygen 5-oxidoreductase	1337
R01696	L-Sorbose:acceptor 5-oxidoreductase	1338
R01697	D-Sorbitol:(acceptor) 1-oxidoreductase	1339
R01698	Dihydrolipoamide:NAD+ oxidoreductase	1340
R01699	pyruvate:[dihydrolipoyllysine-residue acetyltransferase]-lipoyllysine 2-oxidoreductase (decarboxylating, acceptor-acetylating)	1341
R01700	2-oxoglutarate:[dihydrolipoyllysine-residue succinyltransferase]-lipoyllysine 2-oxidoreductase (decarboxylating, acceptor-succinylating)	1342
R01701	3-methyl-2-oxobutanoate:[dihydrolipoyllysine-residue (2-methylpropanoyl)transferase] lipoyllysine 2-oxidoreductase (decarboxylating, acceptor-2-methylpropanoylating)	1343
R01702	4-methyl-2-oxopentanoate:[dihydrolipoyllysine-residue (2-methylpropanoyl)transferase] lipoyllysine 2-oxidoreductase (decarboxylating, acceptor-2-methylpropanoylating)	1344
R01703	Hexadecanoate:hydrogen-peroxide oxidoreductase	1345
R01704	Palmitaldehyde:NAD+ oxidoreductase	1346
R01705	Palmitoyl-protein hydrolase	1347
R01706	hexadecanoyl-[acyl-carrier protein] hydrolase	1348
R01707	pyridoxal:NAD+ 4-oxidoreductase	1349
R01708	Pyridoxine:NADP+ 4-oxidoreductase	1350
R01709	pyridoxal:oxygen 4-oxidoreductase	1351
R01710	Pyridoxamine:oxygen oxidoreductase (deaminating)	1352
R01711	pyridoxine:oxygen oxidoreductase (deaminating)	1353
R01712	pyridoxamine:pyruvate aminotransferase	1354
R01713	Pyridoxamine:oxaloacetate aminotransferase	1355
R01714	5-O-(1-Carboxyvinyl)-3-phosphoshikimate phosphate-lyase (chorismate-forming)	1356
R01715	Chorismate pyruvatemutase	1357
R01716	chorismate:L-glutamine aminotransferase	1358
R01717	chorismate hydroxymutase	1359
R01718	Isomaltose 6-alpha-D-glucanohydrolase	1360
R01720	nicotinate:NADP+ 6-oxidoreductase (hydroxylating)	1361
R01721	S-Adenosyl-L-methionine:nicotinate N-methyltransferase	1362
R01722	UDP-glucose:nicotinate N-glucosyltransferase	1363
R01723		1364
R01724	5-phospho-alpha-D-ribose 1-diphosphate:nicotinate ligase (ADP, diphosphate-forming)	1365
R01725		1366
R01728	Prephenate:NAD+ oxidoreductase(decarboxylating)	1367
R01730	Prephenate:NADP+ oxidoreductase(decarboxylating)	1368
R01731	L-arogenate:2-oxoglutarate aminotransferase	1369
R01732	Riboflavin hydrolase	1370
R01735	(R)-Lactaldehyde:NAD+ 2-oxidoreductase	1371
R01736	(R)-S-Lactoylglutathione hydrolase	1372
R01737	ATP:D-Gluconate 6-phosphotransferase	1373
R01738	D-Gluconate:NAD+ 5-oxidoreductase	1374
R01739	D-gluconate:NADP+ 2-oxidoreductase	1375
R01740	D-Gluconate:NADP+ 5-oxidoreductase	1376
R01741	D-Gluconate:(acceptor) 2-oxidoreductase	1377
R01742	D-Gluconate:acceptor 2-oxidoreductase	1378
R01745	(R)-Glycerate:NAD+ oxidoreductase	1379
R01747	(R)-Glycerate:NADP+ oxidoreductase	1380
R01748	D-Glycerate-2-phosphate phosphohydrolase	1381
R01749	D-Glycerate:NAD+ oxidoreductase (carboxylating)	1382
R01750	D-Glycerate:NADP+ oxidoreductase (carboxylating)	1383
R01751	(R,R)-tartrate carboxy-lyase (D-glycerate-forming)	1384
R01752	D-Glyceraldehyde:NAD+ oxidoreductase	1385
R01754	ATP:L-arabinose 1-phosphotransferase	1386
R01757	L-arabinose:NAD+ 1-oxidoreductase	1387
R01758	L-Arabitol:NAD+ 1-oxidoreductase	1388
R01759	L-Arabitol:NADP+ 1-oxidoreductase	1389
R01760	beta-L-Arabinoside arabinohydrolase	1390
R01761	L-Arabinose aldose-ketose-isomerase	1391
R01763	Benzyl alcohol:NAD+ oxidoreductase	1392
R01764	benzoylformate carboxy-lyase (benzaldehyde-forming)	1393
R01766	L-threo-3-Phenylserine benzaldehyde-lyase (glycine-forming)	1394
R01767	mandelonitrile benzaldehyde-lyase (cyanide-forming)	1395
R01768	hypoxanthine:NAD+ oxidoreductase	1396
R01769	Hypoxanthine:oxygen oxidoreductase	1397
R01770	Inosine ribohydrolase	1398
R01771	ATP:L-homoserine O-phosphotransferase	1399
R01773	L-Homoserine:NAD+ oxidoreductase	1400
R01775	L-homoserine:NADP+ oxidoreductase	1401
R01776	Acetyl-CoA:L-homoserine O-acetyltransferase	1402
R01777	Succinyl-CoA:L-homoserine O-succinyltransferase	1403
R01779	(3R)-3-hydroxyacyl-CoA:NADP+ oxidoreductase	1404
R01780	Succinyl-CoA:3-oxo-acid CoA-transferase	1405
R01781	1,2-Ethanediol:NAD+ oxidoreductase	1406
R01782	2-dehydro-3-deoxy-D-pentonate glycolaldehyde-lyase (pyruvate-forming)	1407
R01784	2-dehydro-3-deoxy-L-pentonate glycolaldehyde-lyase (pyruvate-forming)	1408
R01785	L-xylulose 1-phosphate glycolaldehyde-lyase (glycerone-phosphate-forming)	1409
R01786	ATP:alpha-D-glucose 6-phosphotransferase	1410
R01787	D-Glucitol:NADP+ 1-oxidoreductase	1411
R01788	alpha-D-Glucose 6-phosphate phosphohydrolase	1412
R01793	5,6,7,8-tetrahydrobiopterin:NAD+ oxidoreductase	1413
R01794	5,6,7,8-tetrahydrobiopterin:NADP+ oxidoreductase	1414
R01795	L-Phenylalanine,tetrahydrobiopterin:oxygen oxidoreductase (4-hydroxylating)	1415
R01797	CDP-diacylglycerol phosphatidylhydrolase	1416
R01798	Arachidonyl-CoA:CDPacylglycerol O-arachidonyltransferase	1417
R01799	CTP:phosphatidate cytidyltransferase	1418
R01800	CDP-diacylglycerol:L-serine 3-phosphatidyltransferase	1419
R01801	CDP-diacylglycerol:sn-glycerol-3-phosphate 3-phosphatidyltransferase	1420
R01802	CDP-diacylglycerol:myo-inositol 3-phosphatidyltransferase	1421
R01803	N-acetylneuraminate,ferrocytochrome-b5:oxygen oxidoreductase (N-acetyl-hydroxylating)	1422
R01804	phosphoenolpyruvate:N-acetyl-D-mannosamine C-(1-carboxyvinyl)transferase (phosphate-hydrolysing, 2-carboxy-2-oxoethyl-forming)	1423
R01805	N-Acetylneuraminate 9-phosphate phosphohydrolase	1424
R01806	Acetyl-CoA:N-acetylneuraminate 4-O-acetyltransferase	1425
R01807	Acetyl-CoA:N-acetylneuraminate 7-O-acetyltransferase	1426
R01808	Acetyl-CoA:N-acetylneuraminate 9-O-acetyltransferase	1427
R01811	N-Acetylneuraminate pyruvate-lyase (N-acetyl-D-mannosamine-forming)	1428
R01812	5,6,7,8-Tetrahydrobiopterin:NADP+ oxidoreductase	1429
R01813	Tetrahydrobiopterin:NADP+ oxidoreductase	1430
R01814	L-Tryptophan,tetrahydrobiopterin:oxygen oxidoreductase (5-hydroxylating)	1431
R01815	L-Tyrosine,tetrahydrobiopterin:oxygen oxidoreductase (3-hydroxylating)	1432
R01816	Anthranilate,tetrahydrobiopterin:oxygen oxidoreductase (3-hydroxylating)	1433
R01817	D-mannitol-1-phosphate:NADP+ 6-oxidoreductase	1434
R01818	D-mannose 6-phosphate 1,6-phosphomutase	1435
R01819	D-mannose-6-phosphate aldose-ketose-isomerase	1436
R01824	1,4-alpha-D-Glucan 1-alpha-D-glucosylmutase	1437
R01825	D-erythrose 4-phosphate:NAD+ oxidoreductase	1438
R01826	Phosphoenolpyruvate:D-erythrose-4-phosphate C-(1-carboxyvinyl)transferase (phosphate hydrolysing, 2-carboxy-2-oxoethyl-forming)	1439
R01827	sedoheptulose-7-phosphate:D-glyceraldehyde-3-phosphate glyceronetransferase	1440
R01829	sedoheptulose 1,7-bisphosphate D-glyceraldehyde-3-phosphate-lyase	1441
R01830	beta-D-Fructose 6-phosphate:D-glyceraldehyde-3-phosphate glycolaldehyde transferase	1442
R01833	Androst-4-ene-3,17-dione,hydrogen-donor:oxygen oxidoreductase (13-hydroxylating, lactonizing)	1443
R01834	3-Oxo-5alpha-steroid:(acceptor) delta4-oxidoreductase	1444
R01835	5beta-androstane-3,17-dione:NADP+ 4,5-oxidoreductase	1445
R01836	testosterone:NAD+ 17-oxidoreductase	1446
R01837	3beta-Hydroxyandrost-5-en-17-one:NAD+ 3-oxidoreductase/delta5-delta-4 isomerase	1447
R01838	testosterone:NADP+ 17-oxidoreductase	1448
R01840	androstenedione,reduced-flavoprotein:oxygen 19-oxidoreductase	1449
R01841	17alpha-Hydroxyprogesterone acetaldehyde-lyase	1450
R01842	Androstenedione 7alpha-hydroxylase	1451
R01843	ATP:Sedoheptulose 7-phosphate 1-phosphotransferase	1452
R01844	ATP:sedoheptulose 7-phosphate	1453
R01845	Sedoheptulose 1,7-bisphosphate 1-phosphohydrolase	1454
R01850	acetyl-CoA:hydrogen-sulfide S-acetyltransferase	1455
R01851	Methanethiol:oxygen oxidoreductase	1456
R01855	2'-Deoxyguanosine 5'-triphosphate diphosphohydrolase	1457
R01856	dGTP triphosphohydrolase	1458
R01857	ATP:dGDP phosphotransferase	1459
R01858	dGTP:pyruvate 2-O-phosphotransferase	1460
R01859	propanoyl-CoA:carbon-dioxide ligase (ADP-forming)	1461
R01860	4-Aminobenzoate carboxy-lyase	1462
R01861	3'-Phosphoadenylyl-sulfate:benzenamine N-sulfotransferase	1463
R01863	inosine:phosphate alpha-D-ribosyltransferase	1464
R01866	(S)-dihydroorotate:NADP+ oxidoreductase	1465
R01867	(S)-dihydroorotate:fumarate oxidoreductase	1466
R01868	(S)-dihydroorotate:quinone oxidoreductase	1467
R01869	(S)-dihydroorotate:NAD+ oxidoreductase	1468
R01870	Orotidine-5'-phosphate:diphosphate phospho-alpha-D-ribosyl-transferase	1469
R01872	L-quinate:NAD+ 3-oxidoreductase	1470
R01873	Quinate:pyrroloquinoline-quinone 3-oxidoreductase	1471
R01874	D-cysteine sulfide-lyase (deaminating	1472
R01875	Thiosulfate:thiol sulfurtransferase	1473
R01876	uridine:phosphate alpha-D-ribosyltransferase	1474
R01877	Uridine 3'-monophosphate phosphohydrolase	1475
R01878	Cytidine aminohydrolase	1476
R01879	2-Deoxyuridine,2-oxoglutarate:oxygen oxidoreductase (2'-hydroxylating)	1477
R01880	dGTP:uridine 5'-phosphotransferase	1478
R01881	ATP:creatine N-phosphotransferase	1479
R01882	N-Phosphocreatine hydrolase	1480
R01883	S-Adenosyl-L-methionine:guanidinoacetate N-methyltransferase	1481
R01884	Creatinine amidohydrolase	1482
R01885		1483
R01886	Nomega-(ADP-D-ribosyl)-L-arginine ADP-ribosylhydrolase	1484
R01887	gamma-Amino-gamma-cyanobutanoate aminohydrolase	1485
R01888	ATP:kanamycin 3'-O-phosphotransferase	1486
R01889	Acetyl-CoA:kanamycin-B N6'-acetyltransferase	1487
R01890	CTP:choline-phosphate cytidylyltransferase	1488
R01891	CDP-choline:N-acylsphingosine cholinephosphotransferase	1489
R01892	Ribitol:ferricytochrome-c 2-oxidoreductase	1490
R01895	Ribitol:NAD+ 2-oxidoreductase	1491
R01896	xylitol:NAD+ 2-oxidoreductase (D-xylulose-forming)	1492
R01898	D-Lyxose aldose-ketose-isomerase	1493
R01899	Isocitrate:NADP+ oxidoreductase	1494
R01900	isocitrate hydro-lyase (cis-aconitate-forming)	1495
R01901	ATP:L-xylulose 5-phosphotransferase	1496
R01902	ATP:L-xylulose 1-phosphotransferase	1497
R01903	L-arabinitol:NAD+ 4-oxidoreductase (L-xylulose-forming)	1498
R01904	Xylitol:NADP+ 4-oxidoreductase (L-xylulose-forming)	1499
R01905	3-Dehydro-L-gulonate carboxy-lyase	1500
R01906	L-lyxose aldose-ketose-isomerase	1501
R01908	oxalyl-CoA carboxy-lyase (formyl-CoA-forming)	1502
R01909	ATP:pyridoxine 5'-phosphotransferase	1503
R01910	Primary alcohol:(acceptor) oxidoreductase	1504
R01911	pyridoxine-5'-phosphate phosphohydrolase	1505
R01912	UDP-glucose:pyridoxine 5'-O-beta-D-glucosyltransferase	1506
R01914	spermidine:(acceptor) oxidoreductase	1507
R01915	Spermidine:(acceptor) oxidoreductase	1508
R01917	gamma-L-glutamyl-L-cysteinyl-glycine:spermidine ligase (ADP-forming)	1509
R01918	gamma-L-glutamyl-L-cysteinyl-glycine:spermidine amidase	1510
R01919	Spermidine:putrescine 4-aminobutyltransferase (propane-1,3-diamine-forming)	1511
R01920	S-adenosylmethioninamine:putrescine 3-aminopropyltransferase	1512
R01921	(S)-Carnitine:NAD+ oxidoreductase	1513
R01922	L-Carnitinamide amidohydrolase	1514
R01923	palmitoyl-CoA:L-carnitine O-palmitoyltransferase	1515
R01924	O-Acylcarnitine acylhydrolase	1516
R01926	ATP:sphingosine 1-phosphotransferase	1517
R01928	UDP-alpha-D-galactose:sphingosine 1-beta-galactosyltransferase	1518
R01929	CDP-choline:sphingosine cholinephosphotransferase	1519
R01930	Trithionate thiosulfohydrolase	1520
R01931	thiosulfate:cyanide sulfurtranserase	1521
R01932	2-hydroxyadipate:NAD+ 2-oxidoreductase	1522
R01933	2-oxoadipate dehydrogenase complex	1523
R01934	(1R,2S)-1-hydroxybutane-1,2,4-tricarboxylate:NAD+ oxidoreductase (decarboxylating)	1524
R01936	(1R,2S)-1-hydroxybutane-1,2,4-tricarboxylate:NAD+ oxidoreductase (decarboxylating)	1525
R01937		1526
R01938		1527
R01939	L-2-aminoadipate:2-oxoglutarate aminotransferase	1528
R01940	2-Oxoadipate:lipoamde 2-oxidoreductase(decarboxylating and acceptor-succinylating)	1529
R01941	Caffeic aldehyde:NADP+ oxidoreductase (CoA-caffeoylating)	1530
R01942	S-Adenosyl-L-methionine:caffeoyl-CoA 3-O-methyltransferase	1531
R01943	Caffeate:CoA ligase (AMP-forming)	1532
R01944	Caffeoyl-CoA:putrescine N-(3,4-dihydroxycinnamoyl)transferase	1533
R01945	Caffeoyl-CoA:quinate O-(3,4-dihydroxycinnamoyl)transferase	1534
R01946	Caffeoyl-CoA:isocitrate 3-O-(3,4-dihydroxycinnamoyl)transferase	1535
R01951	GTP:beta-L-fucose-1-phosphate guanylyltransferase	1536
R01952	Palmitoyl-CoA:glycoprotein N-palmitoyltransferase	1537
R01954	L-Citrulline:L-aspartate ligase (AMP-forming)	1538
R01956	L-Kynurenine:2-oxoglutarate aminotransferase	1539
R01957	L-Kynurenine:glyoxylote aminotransferase (cyclizing)	1540
R01959	N-Formyl-L-kynurenine amidohydrolase	1541
R01960	L-Kynurenine,NADPH:oxygen oxidoreductase (3-hydroxylating)	1542
R01961	ATP:D-glucosamine 6-phosphotransferase	1543
R01962	D-glucosamine:oxygen 1-oxidoreductase	1544
R01963	N-Sulfo-D-glucosamine sulfohydrolase	1545
R01964	ITP:D-glucosamine 6-phosphotransferase	1546
R01965	dATP:D-glucosamine 6-phosphotransferase	1547
R01967	ATP:deoxyguanosine 5'-phosphotransferase	1548
R01968	2'-deoxyguanosine 5'-monophosphate phosphohydrolase	1549
R01969	Deoxyguanosine:orthophosphate ribosyltransferase	1550
R01971	Indolelactate:NAD+ oxidoreductase	1551
R01972	S-Adenosyl-L-methionine:indolepyruvate C-methyltransferase	1552
R01973	S-Adenosyl-L-methionine:(indol-3-yl)pyruvate C-methyltransferase	1553
R01974	3-(indol-3-yl)pyruvate carboxy-lyase [(2-indol-3-yl)acetaldehyde-forming]	1554
R01975	(S)-3-Hydroxybutanoyl-CoA:NAD+ oxidoreductase	1555
R01976	(S)-3-Hydroxybutanoyl-CoA:NADP+ oxidoreductase	1556
R01977	(R)-3-Hydroxybutanoyl-CoA:NADP+ oxidoreductase	1557
R01978	acetyl-CoA:acetoacetyl-CoA C-acetyltransferase (thioester-hydrolysing, carboxymethyl-forming)	1558
R01980	ATP:D-galacturonate 1-phosphotransferase	1559
R01981		1560
R01983	D-Galacturonate aldose-ketose-isomerase	1561
R01984		1562
R01986	4-Aminobutyraldehyde:NAD+ oxidoreductase	1563
R01987	4-acetamidobutanoate amidohydrolase	1564
R01989	L-Arginine:4-aminobutanoate amidinotransferase	1565
R01990	4-Guanidinobutanoate amidinohydrolase	1566
R01991	L-histidine:4-aminobutanoate ligase (ADP-forming)	1567
R01992	alpha-Aminobutyryl histidine hydrolase	1568
R01993	(S)-dihydroorotate amidohydrolase	1569
R01994	UDPglucose:lipopolysaccharide glucosyltransferase	1570
R01995	UDPglucose:arylamine N-D-glucosyltransferase	1571
R01996	UDP-N-acetyl-D-glucosamine:lipopolysaccharide N-acetylglucosaminyltransferase	1572
R01997	UDP-alpha-D-galactose:lipopolysaccharide 3-alpha-D-galactosyltransferase	1573
R01998	long-chain-alcohol:NAD+ oxidoreductase	1574
R01999	Acyl-CoA:long-chain-alcohol O-acyltransferase	1575
R02000	rubredoxin:NAD+ oxidoreductase	1576
R02002	rubredoxin:NADP+ oxidoreductase	1577
R02003	Geranyl-diphosphate:isopentenyl-diphosphate geranyltrans-transferase	1578
R02004	geranyl-diphosphate diphosphate-lyase [cyclizing, (-)-endo-fenchol-forming]	1579
R02006	Geranyl-diphosphate diphosphate-lyase (cyclizing, sabinene-hydrate-forming)	1580
R02007	(+)-Bornyl-diphosphate lyase (decyclizing)	1581
R02009	geranyldiphosphate diphosphate-lyase (myrcene-forming)	1582
R02010	geranyl-diphosphate diphosphate-lyase (cyclizing, terpinolene-forming)	1583
R02011	geranyl-diphosphate diphosphate-lyase (cyclizing, Comphene-forming)	1584
R02013	geranyl-diphosphate diphosphate-lyase [cyclizing	1585
R02014	2'-Deoxyadenosine 5'-triphosphate:oxydized-thioredoxin 2'-oxidoreductase	1586
R02016	NADPH:oxidized-thioredoxin oxidoreductase	1587
R02017	2'-Deoxyadenosine 5'-diphosphate:oxidized-thioredoxin 2'-oxidoreductase	1588
R02018	2'-Deoxyuridine 5'-diphosphate:oxidized-thioredoxin 2'-oxidoreductase	1589
R02019	2'-Deoxyguanosine 5'-diphosphate:oxidized-thioredoxin 2'-oxidoreductase	1590
R02020	2'-Deoxyguanosine 5'-triphosphate:oxydized-thioredoxin 2'-oxidoreductase	1591
R02021	adenosine 3',5'-bisphosphate,sulfite:oxidized-thioredoxin oxidoreductase (3'-phosphoadenosine-5'-phosphosulfate -forming)	1592
R02022	2'-Deoxyuridine 5'-triphosphate:oxydized-thioredoxin 2'-oxidoreductase	1593
R02023	2'-Deoxyuridine 5'-triphosphate:oxydized-thioredoxin 2'-oxidoreductase	1594
R02024	2'-Deoxycytidine diphosphate:oxidized-thioredoxin 2'-oxidoreductase	1595
R02025	L-methionine:oxidized-thioredoxin S-oxidoreductase	1596
R02026	O-acetyl-L-homoserine acetate-lyase (L-homocysteine forming)	1597
R02027	Phosphatidylglycerol cholinephosphohydrolase	1598
R02029	Phosphatidylglycerophosphate phosphohydrolase	1599
R02030	CDP-diacylglycerol:phosphatidylglycerol 3-phosphatidyltransferase	1600
R02032	6-Phospho-2-dehydro-D-gluconate:NAD+ 2-oxidoreductase	1601
R02034	6-phospho-D-gluconate:NADP+ 2-oxidoreductase	1602
R02035	6-Phospho-D-glucono-1,5-lactone lactonohydrolase	1603
R02036	6-Phospho-D-gluconate hydro-lyase(2-dehydro-3-deoxy-6-phospho-D-gluconate-forming)	1604
R02037	S-Adenosyl-L-methionine:ethanolamine-phosphate N-methyltransferase	1605
R02038	CTP:ethanolamine-phosphate cytidylyltransferase	1606
R02039	long-chain-aldehyde:NAD+ oxidoreductase	1607
R02040	N-Long-chain-fatty-acyl-L-glutamate amidohydrolase	1608
R02041	N-(Long-chain-acyl)ethanolamine amidohydrolase	1609
R02042	Wax-ester acylhydrolase	1610
R02047	3-Hydroxy-2-methylpropanoate:NAD+ oxidoreductase	1611
R02050	(R)-3-Amino-2-methylpropanoate:pyruvate aminotransferase	1612
R02051	phosphatidylethanolamine phosphatidohydrolase	1613
R02052	Phosphatidylethanolamine ethanolaminephosphohydrolase	1614
R02053	phosphatidylethanolamine 2-acylhydrolase	1615
R02054	phosphatidylethanolamine 1-acylhydrolase	1616
R02055	Phsophatidyl-L-serine carboxy-lyase	1617
R02056	S-adenosyl-L-methionine:phosphatidylethanolamine N-methyltransferase	1618
R02057	CDPethanolamine:1,2-diacylglycerol ethanolaminephosphotransferase	1619
R02058	acetyl-CoA:D-glucosamine-6-phosphate N-acetyltransferase	1620
R02059	N-Acetyl-D-glucosamine-6-phosphate amidohydrolase	1621
R02060	D-Glucosamine 1-phosphate 1,6-phosphomutase	1622
R02061	trans,trans-Farnesyl-diphosphate:isopentenyl-diphosphate farnesyltranstransferase	1623
R02063	geranylgeranyl reductase	1624
R02064	Geranylgeranyl-diphosphate diphosphate-lyase (cyclizing)	1625
R02065	geranylgeranyl-diphosphate:geranylgeranyl-diphosphate geranylgeranyltransferase	1626
R02068	ent-Copalyl-diphosphate lyase	1627
R02071	ATP:D-fructose-1-phosphate 6-phosphotransferase	1628
R02073	diphosphate:beta-D-fructose-6-phosphate 1-phosphotransferase	1629
R02075	3,4-Dihydroxy-L-phenylalanine:oxygen 4,5-oxidoreductase (recyclizing)	1630
R02076	3,4-Dihydroxy-L-phenylalanine:oxygen 2,3-oxidoreductase (recyclizing)	1631
R02077	3,4-Dihydroxy-L-phenylalanine:2-oxoglutarate aminotransferase	1632
R02080	3,4-Dihydroxy-L-phenylalanine carboxy-lyase	1633
R02081	(R)-Mevalonate:NAD+ oxidoreductase (CoA-acetylating)	1634
R02082	(R)-Mevalonate:NADP+ oxidoreductase (CoA acylating)	1635
R02083	(S)-3-Hydroxy-3-methylglutaryl-CoA hydrolase	1636
R02084	succinyl-CoA:3-hydroxy-3-methylglutarate CoA-transferase	1637
R02085	(S)-3-Hydroxy-3-methylglutaryl-CoA hydro-lyase (trans-3-methylglutaconyl-CoA-forming)	1638
R02087	N-Acetyl-D-glucosamine 6-phosphate 2-epimerase	1639
R02088	2'-deoxyadenosine 5'-monophosphate phosphohydrolase	1640
R02089	ATP:deoxyadenosine 5'-phosphotransferase	1641
R02090	ATP:dGMP phosphotransferase	1642
R02091	dGTP:cytidine 5'-phosphotransferase	1643
R02092	dTDP phosphohydrolase	1644
R02093	ATP:dTDP phosphotransferase	1645
R02094	ATP:dTMP phosphotransferase	1646
R02095	dTTP nucleotidohydrolase	1647
R02096	dTTP:cytidine 5'-phosphotransferase	1648
R02097	dTTP:uridine 5'-phosphotransferase	1649
R02098	ATP:dUMP phosphotransferase	1650
R02099	ATP:deoxyuridine 5'-phosphotransferase	1651
R02100	dUTP nucleotidohydrolase	1652
R02101	5,10-Methylenetetrahydrofolate:dUMP C-methyltransferase	1653
R02102	2'-deoxyuridine 5'-monophosphate phosphohydrolase	1654
R02103	xanthine:NAD+ oxidoreductase	1655
R02106	urate:oxygen oxidoreductase	1656
R02107	Xanthine:oxygen oxidoreductase	1657
R02109	Dextrin 6-alpha-D-glucanohydrolase	1658
R02110	1,4-alpha-D-Glucan:1,4-alpha-D-glucan 6-alpha-D-(1,4-alpha-D-glucano)-transferase	1659
R02111	1,4-alpha-D-Glucan:orthophosphate alpha-D-glucosyltransferase	1660
R02112	1,4-alpha-D-Glucan maltohydrolase	1661
R02118	UDPglucose:zeatin O-beta-D-glucosyltransferase	1662
R02119	UDP-D-xylose:zeatin O-beta-D-xylosyltransferase	1663
R02122	3'-phosphoadenylyl-sulfate:[heparan sulfate]-glucosamine N-sulfotransferase	1664
R02123	retinal:NAD+ oxidoreductase	1665
R02124	retinol:NAD+ oxidoreductase	1666
R02125	retinal:oxygen oxidoreductase	1667
R02126	all-trans-Retinal 11-cis-trans-isomerase	1668
R02132	Thiamin:oxygen 5-oxidoreductase	1669
R02133	Thiamin hydrolase	1670
R02134	ATP:thiamine phosphotransferase	1671
R02135	thiamin monophosphate phosphohydrolase	1672
R02136	ATP:xylitol 5-phosphotransferase	1673
R02137	Cytidine ribohydrolase	1674
R02138	Palmitoyl-CoA:dolichol O-palmitoyltransferase	1675
R02139	barbiturate amidohydrolase (3-oxo-3-ureidopropanoate-forming)	1676
R02141		1677
R02142	XMP:pyrophosphate phosphoribosyltransferase	1678
R02143	Xanthosine ribohydrolase	1679
R02144	S-adenosyl-L-methionine:carnosine N-methyltransferase	1680
R02145	Guanosine aminohydrolase	1681
R02147	guanosine:phosphate alpha-D-ribosyltransferase	1682
R02148	Guanosine 3'-phosphate phosphohydrolase	1683
R02150	1H-Imidazole-4-ethanamine:oxygen oxidoreductase (deaminating) (copper-containing)	1684
R02152		1685
R02155	S-Adenosyl-L-methionine:histamine N-tele-methyltransferase	1686
R02156	quercetin:oxygen 2,3-oxidoreductase (decyclizing)	1687
R02157	S-Adenosyl-L-methionine:3,5,7,3',4'-pentahydroxyfavone 3-O-methyltransferase	1688
R02158	UDPglucose:flavonol 3-O-D-glucosyltransferase	1689
R02159	3'-Phosphoadenylylsulfate:quercetin 3-sulfotransferase	1690
R02160	dihydroflavonol,2-oxoglutarate:oxygen oxidoreductase	1691
R02161	Ubiquinol:ferricytochrome-c oxidoreductase	1692
R02163	NADH:ubiquinone oxidoreductase	1693
R02164	succinate:quinone oxidoreductase	1694
R02165	Nitrite:(acceptor) oxidoreductase	1695
R02166	NADH:ubiquinone oxidoreductase	1696
R02167	D-Mannitol-1-phosphate phosphohydrolase	1697
R02168	GDPglucose:D-glucose-6-phosphate 1-alpha-D-glucosyltransferase	1698
R02171	Pyrimidine-5'-nucleotide phosphoribo(deoxyribo)hydrolase	1699
R02173	Tryptamine:oxygen oxidoreductase(deaminating)	1700
R02174	S-Adenosyl-L-methionine:amine N-methyltransferase	1701
R02175	S-adenosyl-L-methionine:2-hexaprenyl-3-methyl-5-hydroxy-6-methoxy-1,4-benzoquinone 3-O-methyltransferase	1702
R02177	(-)-menthol:NADP+ oxidoreductase	1703
R02178	(-)-menthol,NADPH:oxygen oxidoreductase (8-hydroxylating)	1704
R02179	UDPglucose:(-)-menthol O-beta-D-glucosyltransferase	1705
R02180	3'-Phosphoadenylylsulfate:chondroitin 4'-sulfotransferase	1706
R02181	3'-Phosphoadenylylsulfate:chondroitin 6'-sulfotransferase	1707
R02182	N-Acyl-D-aspartate amidohydrolase	1708
R02183	UDP-N-acetyl-D-galactosamine:polypeptide N-acetylgalactosaminyl transferase	1709
R02190	N -Carbamoyl-D-amino acid amidohydrolase	1710
R02191	Acetyl-CoA:D-amino-acid N-acetyltransferase	1711
R02192	N-acyl-D-amino acid amidohydrolase	1712
R02193	Coniferyl aldehyde:NADP+ oxidoreductase (CoA-feruloylating)	1713
R02194	Ferulate:CoA ligase (AMP-forming)	1714
R02195	Feruloyl-CoA:quinate O-(hydroxycinnamoyl)transferase	1715
R02196	L-Isoleucine:NAD+ oxidoreductase(deaminating)	1716
R02197	L-Isoleucine:oxygen oxidoreductase (deaminating)	1717
R02199	L-Isoleucine:2-oxoglutarate aminotransferase	1718
R02200	Valine:(S)-3-methyl-2-oxopentanoate aminotransferase	1719
R02201	L-pipecolate:NAD+ 2-oxidoreductase	1720
R02203	L-pipecolate:NADP+ 2-oxidoreductase	1721
R02204	L-Pipecolate:oxygen 1,6-oxidoreductase	1722
R02205	L-Pipecolate:(acceptor) 1,6-oxidoreductase	1723
R02206	L-Pipecolate:(acceptor) 1,6-oxidoreductase	1724
R02207	20alpha-Hydroxy-4-pregnen-3-one:NAD+ 20-oxidoreductase	1725
R02208	5alpha-pregnane-3,20-dione:NADP+ delta4-oxidoreductase	1726
R02209	20alpha-Hydroxy-4-pregnen-3-one:NADP+ 20-oxidoreductase	1727
R02210	Ketosteroid,NADPH:oxygen oxidoreductase (20-hydroxylating, ester-producing/20-hydroxylating, side-chain cleaving/17-hydroxylating, lactonizing)	1728
R02211	Progesterone,hydrogen-donor:oxygen oxidoreductase (17-alpha-hydroxylating)	1729
R02212	Progesterone,hydrogen-donor:oxygen oxidoreductase (hydroxylating)	1730
R02213	Progesterone,hydrogen-donor:oxygen oxidoreductase (21-hydroxylating)	1731
R02214	Progesterone,hydrogen-donor:oxygen oxidoreductase (11alpha-hydroxylating)	1732
R02215	5beta-Pregnane-3,20-dione:(acceptor) delta4-oxidoreductase	1733
R02216	Pregnenolone:NAD+ 3-oxidoreductase	1734
R02218	progesterone,reduced ferredoxin:oxygen oxidoreductase (11-hydroxylating)	1735
R02219	3-Oxo-5beta-steroid:NADP+ delta4-oxidoreductase	1736
R02220	sinapoyl aldehyde:NADP+ oxidoreductase (CoA-sinapoylating)	1737
R02221	Sinapate:CoA ligase (AMP-forming)	1738
R02222	steroyl-CoA,hydrogen-donor:oxygen oxidoreductase	1739
R02224	Stearoyl-CoA:malonyl-CoA C-acyltransferase (decarboxylating, oxoacyl- and enoyl-reducing)	1740
R02225	ATP:streptomycin 6-phosphotransferase	1741
R02226	ATP:streptomycin 3''-adenylyltransferase	1742
R02227	ATP:streptomycin 3''-phosphotransferase	1743
R02228	Streptomycin-6-phosphate phosphohydrolase	1744
R02229	cyclohexanol:NAD+ oxidoreductase	1745
R02231	Cyclohexanone,NADPH:oxygen oxidoreductase (6-hydroxylating 1,2-lactonizing)	1746
R02232	(1-Hydroxycyclohexan-1-yl)acetyl-CoA cyclohexanone-lyase	1747
R02233	Cyclohexylamine:oxygen oxidoreductase (deaminating)	1748
R02234	Cyclohexanone:(acceptor) 2-oxidoreductase	1749
R02235	dihydrofolate:NAD+ oxidoreductase	1750
R02236	dihydrofolate:NADP+ oxidoreductase	1751
R02237	7,8-dihydropteroate:L-glutamate ligase (ADP-forming)	1752
R02238	Formate:dihydrofolate ligase (ADP-forming)	1753
R02239	1,2-diacyl-sn-glycerol 3-phosphate phosphohydrolase	1754
R02240	ATP:1,2-diacylglycerol 3-phosphotransferase	1755
R02241	acyl-CoA:1-acyl-sn-glycerol-3-phosphate 2-O-acyltransferase	1756
R02242	Acyl-CoA:2-acyl-sn-glycerol-3-phosphate O-acyltransferase	1757
R02243	cis-Aconitate carboxy-lyase	1758
R02244	trans-Aconitate delta2-delta3-isomerase	1759
R02245	ATP:(R)-mevalonate 5-phosphotransferase	1760
R02246	(R)-Mevalonate:NAD+ oxidoreductase	1761
R02247	(R)-Mevalonate:NADP+ oxidoreductase	1762
R02248	Polynucleotide 3'-phosphohydrolase	1763
R02249	5'-Phosphopolynucleotide 5'-phosphohydrolase	1764
R02250	triacylglycerol acylhydrolase	1765
R02251	acyl-CoA:1,2-diacyl-sn-glycerol O-acyltransferase	1766
R02252	phenylpropanoate:NAD+ delta2-oxidoreductase	1767
R02253	trans-cinnamate,NADPH:oxygen oxidoreductase (4-hydroxylating)	1768
R02254	trans-Cinnamate,NADPH:oxygen oxidoreductase (2-hydroxylating)	1769
R02255	trans-Cinnamate:CoA ligase (AMP-forming)	1770
R02256	UDPglucose:trans-cinnamate beta-D-glucosyltransferase	1771
R02257	Propane-1,2-diol:NAD+ oxidoreductase	1772
R02258	(S)-Propane-1,2-diol:NAD+ oxidoreductase	1773
R02259	Propane-1,2-diol:NADP+ oxidoreductase	1774
R02260	(S)-lactaldehyde:NADP+ oxidoreductase	1775
R02261	2-dehydro-3-deoxy-L-rhamnonate (S)-lactaldehyde lyase (pyruvate-forming)	1776
R02262	L-Fuculose-1-phosphate lactaldehyde-lyase	1777
R02263	L-Rhamnulose-1-phosphate lactaldehyde-lyase	1778
R02264		1779
R02265	(5Z,13E)-(15S)-9alpha,11alpha-epidioxy-15-hydroxyprosta-5,13- dienoate E-isomerase	1780
R02266	(5Z,13E)-(15S)-9alpha,11alpha-epidioxy-15-hydroxyprosta-5,13- dienoate D-isomerase	1781
R02267	(5Z,13E)-(15S)-9alpha,11alpha-Epidioxy-15-hydroxyprosta-5,13- dienoate 6-isomerase	1782
R02268	(5Z,13E)-(15S)-9alpha,11alpha-Epidioxy-15-hydroxyprosta-5,13-thromboxane-A2-isomerase	1783
R02269	5,6-Dihydrouracil amidohydrolase	1784
R02271	5-Aminolevulinate:pyruvate aminotransferase	1785
R02272	(S)-4-Amino-5-oxopentanoate 4,5-aminomutase	1786
R02273	5-Aminopentanamide amidohydrolase	1787
R02274	5-Aminopentanoate:2-oxoglutarate aminotransferase	1788
R02276	5-Acetamidopentanoate amidohydrolase	1789
R02277	Secondary-alcohol:oxygen oxidoreductase	1790
R02278	2-Dehydro-3-deoxy-L-arabinonate hydro-lyase	1791
R02279	5-Dehydro-4-deoxy-D-glucarate hydro-lyase (decarboxylating)	1792
R02280	1-Pyrroline-4-hydroxy-2-carboxylate aminohydrolase (decyclizing)	1793
R02282	N2-Acetyl-L-ornithine:L-glutamate N-acetyltransferase	1794
R02283	N2-Acetyl-L-ornithine:2-oxoglutarate aminotransferase	1795
R02284	L-5-Carboxymethylhydantoin amidohydrolase	1796
R02285	N-Formimino-L-glutamate formiminohydrolase	1797
R02286	N-Formimino-L-glutamate iminohydrolase	1798
R02287	5-Formiminotetrahydrofolate:L-glutamate N-formiminotransferase	1799
R02288	4-imidazolone-5-propanoate amidohydrolase	1800
R02289	5-methyltetrahydrofolate:corrinoid/iron-sulfur protein methyltransferase	1801
R02291	L-Aspartate-4-semialdehyde:NADP+ oxidoreductase (phosphorylating)	1802
R02293	L-2,4-Diaminobutanoate:pyruvate aminotransferase	1803
R02294	N-Ribosylnicotinamide:orthophosphate ribosyltransferase	1804
R02295	Nicotinate D-ribonucleoside:orthophosphate ribosyltransferase	1805
R02296	Cytidine:orthophosphate alpha-D-ribosyltransferase	1806
R02297	Xanthosine:orthophosphate ribosyltransferase	1807
R02298	Pyrimidine-nucleoside:orthophosphate alpha-D-ribosyltransferase	1808
R02300	S-Aminomethyldihydrolipoylprotein:(6S)-tetrahydrofolate aminomethyltransferase (ammonia-forming)	1809
R02301	5-Formyltetrahydrofolate cyclo-ligase (ADP-forming)	1810
R02302	5-Formiminotetrahydrofolate ammonia-lyase (cyclizing)	1811
R02303	ATP:farnesyl-diphosphate phosphotransferase	1812
R02305	2-trans,6-trans-farnesyldiphosphate diphosphate-lyase (cyclizing, pentalenene-forming)	1813
R02306	trans,trans-farnesyl-diphosphate diphosphate-lyase (cyclizing, trichodiene-forming)	1814
R02307	trans,trans-Farnesyl-diphosphate farnesyltransferase (bicyclizing)	1815
R02310	trans,trans-Farnesyl-diphosphate sesquiterpenoid-lyase (isomerizing)	1816
R02311	2-trans,6-trans-Farnesyl-diphosphate diphosphate-lyase (cyclizing, (+)-delta-cadinene-forming)	1817
R02313	N6-(L-1,3-Dicarboxypropyl)-L-lysine:NAD+ oxidoreductase	1818
R02315	N6-(L-1,3-Dicarboxypropyl)-L-lysine:NADP+ oxidoreductase	1819
R02317	(S)-2-amino-6-oxohexanoate hydro-lyase (spontaneous)	1820
R02318	(1R,2S)-1-Hydroxypropane-1,2,3-tricarboxylate 1-epimerase	1821
R02319	NTP phosphohydrolase	1822
R02320	NTP:pyruvate O2-phosphotransferase	1823
R02322	nicotinamide-D-ribonucleotide amidohydrolase	1824
R02323	nicotinamide ribonucleotide phosphohydrolase	1825
R02324	ATP:N-ribosylnicotinamide 5'-phosphotransferase	1826
R02325	dCTP aminohydrolase	1827
R02326	ATP:dCDP phosphotransferase	1828
R02327	dCTP:uridine 5'-phosphotransferase	1829
R02328	dTTP:alpha-D-glucose-1-phosphate thymidylyltransferase	1830
R02329	dTTP:alpha-D-galactose-1-phosphate thymidylyltransferase	1831
R02330	dUTP nucleotidohydrolase	1832
R02331	ATP:dUDP phosphotransferase	1833
R02332	dUTP:uridine 5'-phosphotransferase	1834
R02338	Indole:oxygen 2,3-oxidoreductase (decyclizing)	1835
R02339		1836
R02340	(1S,2R)-1-C-(indol-3-yl)glycerol 3-phosphate D-glyceraldehyde-3-phosphate-lyase	1837
R02343	Acetoin:NAD+ oxidoreductase	1838
R02344	(S,S)-butane-2,3-diol:NAD+ oxidoreductase	1839
R02345	3-Hydroxybutan-2-one:D-ribose-5-phosphate aldehydetransferase	1840
R02347	Estradiol-17alpha:NAD+ 17-oxidoreductase	1841
R02349	Estradiol-17alpha:NADP+ 16-oxidoreductase	1842
R02350	3'-Phosphoadenylylsulfate:estrone 3-sulfotransferase	1843
R02351	19-oxoandrostenedione,reduced-flavoprotein:oxygen oxidoreductase (aromatizing, formate-forming)	1844
R02352	Estradiol-17beta:NAD+ 17-oxidoreductase	1845
R02353	Estradiol-17beta:NADP+ 17-oxidoreductase	1846
R02354		1847
R02355		1848
R02356		1849
R02358	UDPglucuronate beta-D-glucuronosyltransferase(acceptor-unspecific)	1850
R02359	Urethane amidohydrolase (decarboxylating)	1851
R02363	Hydroquinone:oxygen oxidoreductase	1852
R02364	NADPH2:quinone oxidoreductase	1853
R02366	Acyl-CoA:retinol O-acyltransferase	1854
R02367	Palmitoyl-CoA:retinol O-acyltransferase	1855
R02368	retinyl-palmitate palmitohydrolase	1856
R02369	all-trans-Retinol 11-cis-trans-isomerase	1857
R02370	Cytidine 3'-phosphate phosphohydrolase	1858
R02371	dCTP:cytidine 5'-phosphotransferase	1859
R02372	dUTP:cytidine 5'-phosphotransferase	1860
R02373	ecdysone:oxygen 3-oxidoreductase	1861
R02374	Ecdysone, hydrogen-donor:oxygen oxidoreductase (20-hydroxylating)	1862
R02375	Palmitoyl-CoA:ecdysone O-palmitoyltransferase	1863
R02376	propane-1,2-diol hydro-lyase	1864
R02377	Propane-1,3-diol:NAD+ 1-oxidoreductase	1865
R02378	L-Serine hydro-lyase (adding pyrazole)	1866
R02379	S-Adenosyl-L-methionine:3,4-dihydroxy-trans-cinnamate 3-O-methyltransferase	1867
R02380	UDPglucose:sinapate D-glucosyltransferase	1868
R02381	Sinapoylcholine sinapohydrolase	1869
R02382	Tyramine:oxygen oxidoreductase(deaminating)(flavin-containing)	1870
R02383	Monophenol,L-dopa:oxygen oxidoreductase	1871
R02384	S-Adenosyl-L-methionine:tyramine N-methyltransferase	1872
R02385	Feruloyl-CoA:tyramine N-(hydroxycinnamoyl)transferase	1873
R02387	Acetyl-CoA:arylamine N-acetyltransferase	1874
R02388	UDPglucose:arylamine N-D-glucosyltransferase	1875
R02389	UDPglucuronate beta-D-glucuronosyltransferase(acceptor-unspecific)	1876
R02391	Bilirubin:NAD+ oxidoreductase	1877
R02393	Bilirubin:NADP+ oxidoreductase	1878
R02394	Bilirubin:oxygen oxidoreductase	1879
R02395	Carnitine:NAD+ 3-oxidoreductase	1880
R02396	Acetyl-CoA:carnitine O-acetyltransferase	1881
R02397	4-Trimethylammoniobutanoate,2-oxoglutarate:oxygen oxidoreductase (3-hydroxylating)	1882
R02398	Carnitine carboxy-lyase	1883
R02401	glutarate-semialdehyde:NAD+ oxidoreductase	1884
R02402	Glutarate:CoA ligase (ADP-forming)	1885
R02404	Itaconate:CoA ligase (ADP-forming)	1886
R02405	Itaconate:CoA ligase (GDP-forming)	1887
R02406	Itaconate:CoA ligase (IDP-forming)	1888
R02407	succinyl-CoA:itaconate CoA-transferase	1889
R02408	L-Cystine L-Cysteine-lyase (deaminating)	1890
R02410	Raffinose fructohydrolase	1891
R02411	1-alpha-D-Galactosyl-myo-inositol:sucrose 6-alpha-D-galactosyltransferase	1892
R02412	ATP:shikimate 3-phosphotransferase	1893
R02413	Shikimate:NADP+ 3-oxidoreductase	1894
R02415	Shikimate:pyrroloquinoline-quinone 3-oxidoreductase	1895
R02416	4-Coumaroyl-CoA:shikimate O-(hydroxycinnamoyl)transferase	1896
R02417	questin,NADPH:oxygen oxidoreductase (hydroxylating, anthraquinone-ring-opening)	1897
R02418	Ubiquitin-C-terminal-thiolester hydrolase	1898
R02419	(R)-Malate hydro-lyase	1899
R02420	ADPglucose:protein 4-alpha-D-glucosyltransferase	1900
R02422	Allantoate amidinohydrolase	1901
R02423	allantoate amidinohydrolase (decarboxylating)	1902
R02425	(S)-allantoin amidohydrolase	1903
R02426	CDPglucose 4,6-hydro-lyase	1904
R02427	D-Xylonolactone lactonohydrolase	1905
R02428	D-Xylono-1,4-lactone lactonohydrolase	1906
R02429	D-Xylonate hydro-lyase	1907
R02430	ATP:erythritol 4-phosphotransferase	1908
R02433	L-cysteate:2-oxoglutarate aminotransferase	1909
R02434		1910
R02436	Quercitrin 3-L-rhamnohydrolase	1911
R02437	L-rhamnose ketol-isomerase	1912
R02438		1913
R02439	ATP:L-ribulose 5-phosphotransferase	1914
R02441	L-Arabitol:NAD+ 2-oxidoreductase (L-ribulose-forming)	1915
R02442	naringenin,NADPH:oxygen oxidoreductase (3'-hydroxylating)	1916
R02444	flavanone,2-oxoglutarate:oxygen oxidoreductase (3-hydroxylating)	1917
R02445	flavanone,2-oxoglutarate:oxygen oxidoreductase (dehydrating)	1918
R02446	flavanone lyase (decyclizing)	1919
R02447	malonyl-CoA:benzoyl-CoA malonyltransferase (2,4,6-trihydroxybenzophenone-forming)	1920
R02449	benzoyl-CoA,NADPH:oxygen oxidoreductase (3-hydroxylating)	1921
R02450	phenylglyoxylate:NAD+ oxidoreductase (CoA benzoylating)	1922
R02451	cyclohexa-1,5-diene-1-carbonyl-CoA:ferredoxin oxidoreductase (aromatizing, ATP-forming)	1923
R02452	Benzoyl-CoA:glycine N-benzoyltransferase	1924
R02453	Benzoyl-CoA:anthranilate N-benzoyltransferase	1925
R02454	D-Mannonate:NAD+ 5-oxidoreductase	1926
R02455	D-Mannonate:NAD+ 6-oxidoreductase	1927
R02456	D-Mannonate:NADP+ 6-oxidoreductase	1928
R02457	D-Ornithine:oxygen oxidoreductase (deaminating)	1929
R02458	D-Arginine amidinohydrolase	1930
R02459	D-Ornithine:2-oxoglutarate aminotransferase	1931
R02461	D-ornithine 4,5-aminomutase	1932
R02462	Hexadecanol:NAD+ oxidoreductase	1933
R02463	hexadecanal:NADP+ delta2-oxidoreductase	1934
R02464	Sphinganine-1-phosphate pamlmitaldehyde-lyase	1935
R02466	3-sulfino-L-alanine carboxy-lyase	1936
R02467	Cysteamine:oxygen oxidoreductase	1937
R02468	(-)-Limonene,NADPH:oxygen oxidoreductase (6-hydroxylating)	1938
R02469	(-)-limonene,NADPH:oxygen oxidoreductase (3-hydroxylating)	1939
R02470	(-)-Limonene,NADPH:oxygen oxidoreductase (7-hydroxylating)	1940
R02471		1941
R02472	(R)-Pantoate:NADP+ 2-oxidoreductase	1942
R02473	(R)-Pantoate:beta-alanine ligase (AMP-forming)	1943
R02474	Pantothenate amidohydrolase	1944
R02476	Androsterone:NAD+ oxidoreductase	1945
R02477	Androsterone:NADP+ oxidoreductase	1946
R02478	UDPglucuronate beta-D-glucuronosyltransferase(acceptor-unspecific)	1947
R02480	Cytochrome c apocytochrome-c-lyase	1948
R02481	Acetyl-CoA:D-tryptophan N-acetyltransferase	1949
R02482	Malonyl-CoA:D-tryptophan N-malonyltransferase	1950
R02484	deoxyuridine:orthophosphate 2-deoxy-D-ribosyltransferase	1951
R02485	deoxycytidine aminohydrolase	1952
R02486	2-Deoxyuridine,2-Oxoglutarate:oxygen oxidoreductase (1'-hydroxylating)	1953
R02487	glutaryl-CoA:electron-transfer flavoprotein 2,3-oxidoreductase (decarboxylating)	1954
R02488	glutaryl-CoA:electron-transfer flavoprotein 2,3-oxidoreductase (decarboxylating)	1955
R02489	Gentisate carboxy-lyase	1956
R02490	Citramalyl-CoA hydro-lyase	1957
R02491	(3S)-citramalyl-CoA hydro-lyase (itaconyl-CoA-forming)	1958
R02492	nitrous-oxide:NAD+ oxidoreductase	1959
R02493	ATP:pyridoxal 5'-phosphotransferase	1960
R02494	pyridoxamine-5'-phosphate phosphohydrolase	1961
R02497	dihydrotestosterone:NADP+ delta4-oxidoreductase	1962
R02498	5beta-dihydrotestosterone:NADP+ 4,5-oxidoreductase	1963
R02499	Testosterone delta5-delat4-isomerase	1964
R02501	testosterone,reduced-flavoprotein:oxygen 19-oxidoreductase	1965
R02502	17beta-hydroxysteroid UDP-glucuronosyltransferase	1966
R02503	testosterone 7alpha-hydroxylase	1967
R02504	Trimetaphosphate hydrolase	1968
R02505	Malonyl-CoA:cinnamoyl-CoA malonyltransferase (cyclizing)	1969
R02506	cinnamaldehyde:NADP+ oxidoreductase (CoA-cinnamoylating)	1970
R02508		1971
R02509	N,N-Dimethylformamide amidohydrolase	1972
R02511	trimethylamine:electron-transferring flavoprotein oxidoreductase(demethylating)	1973
R02512	Trimethylamine-N-oxide formaldehyde-lyase	1974
R02513	Nomega,Nomega'-dimethyl-L-arginine dimethylamidohydrolase	1975
R02514	4-hydroxyphenylacetate,NADH:oxygen oxidoreductase (1-hydroxylating)	1976
R02515	3-hydroxyphenylacetate,NADH:oxygen oxidoreductase (6-hydroxylating)	1977
R02516	4-hydroxyphenylacetate,NADPH:oxygen oxidoreductase (1-hydroxylating)	1978
R02517	3-hydroxyphenylacetate,NADPH:oxygen oxidoreductase (6-hydroxylating)	1979
R02519	Homogentisate:oxygen 1,2-oxidoreductase (decyclizing)	1980
R02520		1981
R02521	4-Hydroxyphenylpyruvate:oxygen oxidoreductase (hydroxylating,decarboxylating)	1982
R02522	L-Arabinonate hydro-lyase	1983
R02526	L-Arabinono-1,4-lactone lactonohydrolase	1984
R02527	(R)-Lactaldehyde:NAD+ oxidoreductase	1985
R02528		1986
R02529	aminoacetone:oxygen oxidoreductase(deaminating)	1987
R02530	(R)-S-Lactoylglutathione methylglyoxal-lyase (isomerizing)	1988
R02531	Lactaldehyde:NAD+ 1-oxidoreductase	1989
R02532	4-[(1R)-2-Amino-1-hydroxyethyl]-1,2-benzenediol:oxygen oxidoreductase(deaminating)(flavin-containing)	1990
R02533	S-Adenosyl-L-methionine:phenylethanolamine N-methyltransferase	1991
R02534	S-Adenosyl-L-methionine:catechol O-methyltransferase	1992
R02535	3,4-dihydroxyphenetylamine,ascorbate:oxygen oxidoreductase (beta-hydroxylating)	1993
R02536	Phenylacetaldehyde:NAD+ oxidoreductase	1994
R02537	Aldehyde:NADP+ oxidoreductase	1995
R02539	Phenylacetate:CoA ligase	1996
R02540	2-phenylacetamide amidohydrolase	1997
R02541	Sphingomyelin cholinephosphohydrolase	1998
R02542	Sphingomyelin ceramide-phosphohydrolase	1999
[truncated: 8,600 more rows]

## Sheet: reaction reversibilities
KEGG ID	reversibility	(1: irreversible; -1: irrversible in opposite direction; 0: reversible)
R00001	1
R00002	1
R00004	1
R00005	1
R00006	-1
R00008	1
R00009	1
R00010	1
R00011	-1
R00012	0
R00013	1
R00014	1
R00015	0
R00017	1
R00018	1
R00019	1
R00021	-1
R00022	1
R00023	1
R00024	1
R00025	1
R00026	1
R00027	0
R00028	1
R00029	1
R00031	1
R00032	1
R00033	1
R00034	1
R00036	1
R00038	0
R00039	1
R00041	1
R00042	1
R00043	1
R00044	1
R00045	1
R00047	1
R00048	1
R00049	0
R00052	1
R00053	1
R00054	1
R00055	1
R00056	1
R00057	1
R00058	1
R00059	0
R00060	1
R00061	1
R00062	0
R00063	0
R00066	1
R00067	1
R00068	-1
R00069	-1
R00070	1
R00072	1
R00073	1
R00074	1
R00075	1
R00076	1
R00077	1
R00078	1
R00080	1
R00081	1
R00082	1
R00083	1
R00084	1
R00085	1
R00086	1
R00087	1
R00088	1
R00089	0
R00090	1
R00091	0
R00092	-1
R00093	-1
R00094	-1
R00095	1
R00097	1
R00099	1
R00100	1
R00101	1
R00102	1
R00103	1
R00104	0
R00105	0
R00106	1
R00107	1
R00108	1
R00109	1
R00111	-1
R00112	0
R00113	1
R00114	-1
R00115	-1
R00118	1
R00119	0
R00120	1
R00122	1
R00123	1
R00124	1
R00125	1
R00126	0
R00127	0
R00128	1
R00129	1
R00130	0
R00131	1
R00132	0
R00134	0
R00135	1
R00137	0
R00138	1
R00139	0
R00140	1
R00141	1
R00143	1
R00145	1
R00146	1
R00148	1
R00149	1
R00150	-1
R00152	1
R00153	1
R00155	1
R00156	0
R00157	1
R00158	0
R00159	1
R00160	1
R00161	0
R00162	1
R00164	1
R00165	1
R00166	1
R00167	1
R00168	1
R00169	1
R00170	1
R00172	1
R00173	1
R00174	0
R00175	1
R00177	1
R00178	1
R00179	1
R00180	1
R00181	1
R00182	1
R00183	1
R00184	1
R00185	0
R00187	1
R00188	1
R00189	1
R00190	-1
R00191	1
R00192	-1
R00193	1
R00194	1
R00195	1
R00196	1
R00197	1
R00198	1
R00199	0
R00200	-1
R00203	1
R00205	1
R00206	-1
R00207	1
R00208	1
R00209	1
R00210	1
R00211	1
R00212	-1
R00213	1
R00214	0
R00215	0
R00216	0
R00217	1
R00218	1
R00219	-1
R00220	1
R00221	1
R00223	1
R00224	1
R00226	-1
R00227	1
R00228	1
R00229	0
R00230	0
R00233	1
R00234	1
R00235	0
R00236	1
R00237	0
R00238	-1
R00239	-1
R00241	-1
R00243	-1
R00245	1
R00248	-1
R00250	1
R00251	1
R00253	0
R00254	-1
R00256	1
R00257	1
R00258	0
R00259	1
R00260	1
R00261	1
R00262	0
R00263	1
R00264	1
R00265	1
R00267	0
R00268	1
R00269	1
R00270	-1
R00271	1
R00272	1
R00273	1
R00274	1
R00275	-1
R00276	-1
R00277	1
R00278	1
R00279	1
R00280	1
R00281	1
R00282	1
R00283	1
R00284	1
R00286	0
R00287	1
R00289	1
R00291	0
R00292	1
R00293	1
R00294	1
R00295	1
R00296	1
R00297	1
R00298	1
R00299	1
R00300	0
R00301	0
R00302	1
R00303	1
R00304	1
R00305	1
R00306	1
R00307	1
R00308	1
R00310	1
R00311	1
R00312	1
R00313	1
R00314	1
R00315	0
R00316	1
R00317	1
R00318	1
R00319	1
R00320	-1
R00321	1
R00322	1
R00324	1
R00325	0
R00326	1
R00327	1
R00328	1
R00329	1
R00330	0
R00331	1
R00332	0
R00333	1
R00334	1
R00335	1
R00336	1
R00337	1
R00338	1
R00339	1
R00340	1
R00341	0
R00342	-1
R00343	-1
R00344	0
R00345	-1
R00346	0
R00347	1
R00348	1
R00350	0
R00351	-1
R00352	0
R00353	1
R00354	0
R00355	0
R00357	1
R00359	1
R00360	1
R00361	1
R00362	0
R00363	0
R00364	1
R00365	-1
R00366	1
R00367	1
R00368	0
R00369	0
R00371	-1
R00372	0
R00373	0
R00374	1
R00375	1
R00376	1
R00377	1
R00378	1
R00380	1
R00383	1
R00384	1
R00385	1
R00387	1
R00388	1
R00389	1
R00390	1
R00391	1
R00392	1
R00393	1
R00394	1
R00395	1
R00396	-1
R00397	1
R00398	-1
R00399	-1
R00400	0
R00401	1
R00402	-1
R00405	0
R00406	0
R00407	1
R00408	-1
R00409	0
R00410	0
R00411	1
R00412	1
R00414	1
R00416	0
R00417	1
R00418	1
R00420	1
R00421	1
R00422	1
R00423	1
R00424	1
R00425	1
R00426	1
R00428	0
R00429	0
R00430	-1
R00431	0
R00432	0
R00434	0
R00435	1
R00436	1
R00437	1
R00438	1
R00439	1
R00440	1
R00441	1
R00442	1
R00443	1
R00444	1
R00445	0
R00446	-1
R00447	1
R00448	1
R00449	1
R00451	1
R00452	-1
R00453	0
R00454	1
R00457	0
R00458	1
R00459	1
R00460	1
R00461	0
R00462	1
R00463	-1
R00465	-1
R00466	1
R00468	0
R00469	1
R00470	0
R00471	0
R00472	-1
R00473	0
R00474	-1
R00475	1
R00476	1
R00477	1
R00478	1
R00479	0
R00480	-1
R00481	1
R00482	0
R00483	1
R00484	1
R00485	1
R00486	1
R00487	1
R00488	1
R00489	1
R00490	0
R00491	0
R00493	1
R00494	1
R00497	1
R00499	1
R00501	1
R00502	0
R00503	0
R00504	1
R00505	0
R00506	1
R00507	1
R00508	1
R00509	0
R00510	1
R00511	1
R00512	0
R00513	0
R00514	1
R00515	1
R00516	0
R00517	0
R00518	0
R00519	0
R00521	1
R00522	1
R00524	1
R00525	1
R00526	1
R00527	1
R00528	1
R00529	-1
R00530	-1
R00531	1
R00532	1
R00533	1
R00534	1
R00535	1
R00536	1
R00537	1
R00538	1
R00539	1
R00540	1
R00542	1
R00543	1
R00544	1
R00545	1
R00546	1
R00547	1
R00548	1
R00549	1
R00550	0
R00551	1
R00552	1
R00554	0
R00555	1
R00557	1
R00558	-1
R00559	1
R00562	-1
R00563	0
R00565	1
R00566	1
R00567	0
R00568	1
R00569	1
R00570	1
R00571	0
R00572	-1
R00573	1
R00574	0
R00575	1
R00576	0
R00577	1
R00578	1
R00579	0
R00581	-1
R00582	1
R00584	0
R00585	0
R00586	0
R00588	0
R00589	1
R00590	0
R00594	1
R00595	1
R00596	1
R00597	1
R00598	1
R00599	1
R00600	1
R00601	1
R00602	1
R00603	1
R00604	1
R00605	-1
R00606	1
R00608	1
R00609	1
R00610	1
R00611	1
R00612	1
R00614	1
R00615	1
R00616	0
R00617	0
R00618	1
R00619	0
R00621	1
R00623	1
R00624	1
R00625	1
R00626	1
R00627	1
R00628	1
R00629	1
R00630	1
R00631	1
R00634	1
R00635	1
R00636	1
R00637	1
R00638	1
R00639	1
R00640	1
R00643	1
R00644	-1
R00645	1
R00646	1
R00647	0
R00648	1
R00649	1
R00650	1
R00651	1
R00652	1
R00653	1
R00654	1
R00655	0
R00656	1
R00657	1
R00658	0
R00659	-1
R00660	0
R00661	0
R00662	1
R00664	1
R00665	1
R00666	-1
R00667	1
R00668	0
R00669	1
R00670	1
R00671	1
R00672	1
R00673	0
R00674	1
R00675	1
R00676	0
R00677	1
R00678	1
R00679	1
R00681	1
R00682	1
R00683	1
R00684	1
R00685	1
R00686	1
R00688	-1
R00689	1
R00690	1
R00691	1
R00692	1
R00693	1
R00694	1
R00695	0
R00697	1
R00698	1
R00699	1
R00700	1
R00702	1
R00703	-1
R00704	-1
R00705	1
R00706	1
R00707	1
R00708	1
R00709	0
R00710	1
R00711	1
R00713	1
R00714	1
R00715	-1
R00716	-1
R00717	-1
R00719	1
R00720	1
R00722	0
R00723	1
R00724	-1
R00725	1
R00726	0
R00727	0
R00728	1
R00729	1
R00730	1
R00731	1
R00732	1
R00733	1
R00734	1
R00735	1
R00736	1
R00737	1
R00739	1
R00740	0
R00742	0
R00743	0
R00744	-1
R00746	-1
R00747	1
R00748	1
R00749	1
R00750	0
R00751	0
R00753	0
R00754	-1
R00755	0
R00756	0
R00758	0
R00760	0
R00761	1
R00762	1
R00763	1
R00764	0
R00765	0
R00766	0
R00767	0
R00768	0
R00769	0
R00770	1
R00771	0
R00772	0
R00774	-1
R00775	1
R00776	0
R00777	1
R00778	1
R00781	1
R00782	1
R00783	1
R00784	1
R00785	1
R00787	-1
R00789	-1
R00790	-1
R00791	-1
R00792	1
R00793	1
R00794	-1
R00796	-1
R00798	1
R00799	1
R00800	1
R00801	1
R00802	1
R00803	0
R00804	1
R00805	1
R00806	1
R00807	0
R00808	1
R00809	1
R00810	1
R00811	1
R00812	1
R00813	1
R00814	1
R00815	1
R00816	1
R00817	1
R00818	1
R00821	1
R00822	1
R00823	1
R00825	1
R00827	1
R00828	1
R00829	-1
R00830	1
R00832	1
R00833	0
R00834	0
R00835	0
R00836	1
R00837	1
R00838	1
R00839	1
R00841	1
R00842	-1
R00844	-1
R00845	-1
R00846	1
R00847	1
R00848	0
R00849	1
R00850	0
R00851	1
R00853	0
R00854	0
R00855	1
R00856	0
R00857	1
R00858	-1
R00859	-1
R00860	1
R00861	1
R00863	1
R00864	-1
R00865	1
R00866	1
R00867	0
R00868	0
R00870	0
R00871	0
R00872	1
R00873	1
R00874	1
R00875	0
R00876	1
R00877	0
R00878	0
R00880	0
R00881	1
R00883	0
R00885	0
R00888	1
R00889	0
R00890	1
R00891	0
R00892	0
R00893	1
R00894	1
R00895	1
R00896	0
R00897	1
R00899	0
R00900	-1
R00901	1
R00903	0
R00904	1
R00905	1
R00906	0
R00907	0
R00908	0
R00909	1
R00910	1
R00911	1
R00912	1
R00913	1
R00914	1
R00915	1
R00916	1
R00917	1
R00918	1
R00919	-1
R00920	0
R00921	-1
R00922	1
R00923	1
R00924	-1
R00925	0
R00926	1
R00927	-1
R00928	0
R00930	0
R00931	-1
R00932	-1
R00934	0
R00935	1
R00936	-1
R00937	-1
R00939	-1
R00940	-1
R00941	1
R00942	1
R00943	0
R00944	1
R00945	0
R00946	0
R00947	1
R00948	0
R00949	1
R00951	1
R00952	0
R00953	0
R00954	0
R00955	0
R00956	1
R00957	1
R00959	0
R00960	0
R00961	0
R00962	0
R00963	1
R00964	1
R00965	1
R00966	0
R00967	0
R00968	0
R00969	1
R00970	1
R00973	1
R00974	1
R00975	1
R00976	1
R00977	0
R00978	0
R00980	1
R00982	0
R00983	1
R00984	1
R00985	1
R00986	1
R00987	1
R00988	1
R00989	1
R00990	1
R00991	1
R00993	1
R00994	-1
R00995	-1
R00996	1
R00997	0
R00998	-1
R00999	1
R01000	-1
R01001	1
R01003	1
R01004	1
R01005	1
R01006	1
R01007	0
R01008	1
R01009	1
R01010	1
R01011	0
R01012	1
R01013	1
R01014	0
R01015	0
R01016	1
R01018	0
R01019	1
R01021	1
R01022	1
R01023	0
R01025	1
R01026	1
R01027	1
R01028	1
R01029	1
R01030	1
R01031	1
R01032	-1
R01033	-1
R01034	-1
R01036	-1
R01039	-1
R01041	-1
R01043	1
R01044	0
R01045	1
R01047	1
R01048	1
R01049	1
R01050	0
R01051	1
R01052	0
R01053	1
R01054	1
R01055	1
R01056	0
R01057	0
R01058	1
R01059	1
R01061	-1
R01063	-1
R01064	0
R01066	0
R01067	0
R01068	0
R01069	1
R01070	1
R01071	-1
R01072	-1
R01073	-1
R01074	1
R01075	0
R01076	1
R01077	0
R01078	1
R01079	1
R01080	1
R01081	0
R01082	0
R01083	0
R01085	1
R01086	0
R01087	0
R01088	-1
R01089	0
R01090	0
R01091	0
R01092	0
R01093	1
R01094	0
R01095	1
R01096	1
R01097	0
R01098	1
R01099	1
R01100	1
R01101	1
R01103	1
R01104	1
R01105	1
R01106	1
R01108	-1
R01109	0
R01110	1
R01111	1
R01113	-1
R01115	1
R01117	1
R01119	1
R01120	1
R01121	1
R01122	1
R01123	0
R01126	1
R01127	-1
R01128	1
R01130	-1
R01131	1
R01132	-1
R01134	1
R01135	0
R01137	0
R01138	-1
R01139	1
R01140	1
R01142	1
R01143	1
R01144	1
R01145	1
R01146	1
R01147	0
R01148	1
R01149	0
R01150	1
R01151	1
R01152	1
R01153	1
R01154	1
R01155	0
R01156	1
R01157	1
R01158	0
R01159	1
R01160	1
R01161	0
R01163	1
R01164	1
R01166	1
R01167	1
R01168	0
R01169	1
R01171	-1
R01172	0
R01173	0
R01174	-1
R01175	-1
R01176	1
R01177	-1
R01178	1
R01179	0
R01180	-1
R01181	0
R01183	0
R01184	1
R01185	1
R01186	1
R01187	1
R01188	1
R01189	1
R01190	1
R01192	1
R01193	1
R01194	1
R01195	1
R01196	-1
R01197	0
R01199	1
R01200	1
R01201	0
R01202	1
R01203	1
R01204	1
R01205	0
R01206	1
R01207	0
R01209	1
R01210	1
R01211	1
R01212	-1
R01213	-1
R01214	0
R01215	0
R01216	0
R01217	1
R01218	0
R01220	0
R01221	0
R01224	-1
R01225	0
R01226	0
R01227	1
R01228	1
R01229	-1
R01230	1
R01231	1
R01232	1
R01233	1
R01234	1
R01235	1
R01236	1
R01237	1
R01238	1
R01239	1
R01240	1
R01241	-1
R01242	1
R01243	1
R01244	1
R01245	1
R01246	-1
R01248	-1
R01249	-1
R01251	-1
R01252	1
R01253	1
R01255	0
R01256	0
R01257	0
R01258	1
R01259	1
R01260	1
R01261	1
R01262	1
R01263	1
R01264	1
R01265	1
R01266	0
R01267	1
R01268	1
R01269	1
R01270	1
R01271	0
R01273	1
R01274	1
R01277	0
R01278	-1
R01279	-1
R01280	0
R01281	0
R01282	1
R01283	1
R01286	1
R01287	1
R01288	1
R01289	0
R01290	0
R01291	1
R01292	0
R01293	1
R01294	1
R01295	1
R01296	1
R01297	1
R01298	1
R01299	1
R01300	0
R01301	1
R01302	-1
R01303	1
R01304	1
R01305	1
R01306	1
R01307	1
R01308	-1
R01309	1
R01310	1
R01312	1
R01313	1
R01314	1
R01315	1
R01316	1
R01317	1
R01318	1
R01319	1
R01320	1
R01321	1
R01322	0
R01323	0
R01324	0
R01325	0
R01326	1
R01327	1
R01328	1
R01329	0
R01330	1
R01332	1
R01333	1
R01334	1
R01335	-1
R01336	1
R01337	1
R01338	1
R01339	1
R01340	1
R01341	1
R01342	1
R01343	1
R01344	1
R01346	1
R01347	1
R01348	1
R01349	1
R01350	1
R01351	1
R01352	1
R01353	-1
R01354	1
R01355	1
R01357	0
R01358	1
R01359	0
R01360	1
R01361	0
R01364	-1
R01365	0
R01366	1
R01367	1
R01368	1
R01369	1
R01370	-1
R01371	-1
R01372	1
R01373	1
R01374	1
R01375	0
R01376	1
R01377	1
R01378	0
R01381	1
R01383	1
R01384	1
R01385	0
R01386	1
R01387	0
R01388	-1
R01390	-1
R01392	-1
R01393	1
R01394	0
R01395	-1
R01396	0
R01397	1
R01398	1
R01399	1
R01400	1
R01401	1
R01402	0
R01403	1
R01404	1
R01406	1
R01407	1
R01408	-1
R01409	1
R01410	1
R01411	1
R01412	1
R01413	1
R01414	0
R01415	1
R01416	1
R01417	1
R01418	-1
R01419	1
R01420	1
R01421	1
R01422	0
R01423	1
R01424	1
R01425	1
R01426	-1
R01427	1
R01429	1
R01430	1
R01431	-1
R01432	0
R01433	1
R01434	-1
R01437	1
R01440	1
R01441	0
R01442	1
R01443	1
R01444	1
R01445	1
R01446	1
R01447	0
R01448	1
R01449	0
R01450	0
R01451	0
R01452	-1
R01453	-1
R01454	1
R01456	0
R01457	-1
R01459	1
R01460	1
R01461	1
R01462	1
R01463	1
R01465	-1
R01466	1
R01467	0
R01468	1
R01469	1
R01470	1
R01471	0
R01472	1
R01473	1
R01474	1
R01476	0
R01478	1
R01480	1
R01481	0
R01482	1
R01483	1
R01484	1
R01485	0
R01486	1
R01487	-1
R01488	-1
R01489	1
R01490	-1
R01491	1
R01492	1
R01493	1
R01494	1
R01495	1
R01496	1
R01497	1
R01498	1
R01500	1
R01501	1
R01503	1
R01504	1
R01505	1
R01506	1
R01507	1
R01508	1
R01511	1
R01512	-1
R01513	-1
R01514	0
R01515	1
R01516	1
R01517	-1
R01518	0
R01519	1
R01520	0
R01521	0
R01522	1
R01523	1
R01524	-1
R01525	-1
R01526	1
R01528	0
R01529	0
R01530	0
R01532	1
R01533	1
R01535	0
R01537	1
R01538	1
R01540	1
R01541	1
R01542	-1
R01543	-1
R01544	1
R01547	1
R01548	0
R01549	1
R01550	0
R01553	1
R01555	0
R01556	0
R01557	0
R01558	1
R01559	0
R01560	1
R01561	0
R01562	1
R01563	1
R01564	1
R01565	1
R01566	1
R01567	0
R01568	0
R01569	1
R01570	0
R01571	0
R01572	1
R01573	1
R01574	1
R01575	1
R01576	0
R01577	0
R01578	1
R01579	1
R01580	1
R01581	1
R01582	0
R01583	0
R01584	-1
R01585	1
R01586	1
R01587	0
R01588	1
R01589	1
R01590	-1
R01593	-1
R01594	-1
R01595	-1
R01596	-1
R01598	0
R01599	1
R01600	0
R01602	1
R01604	1
R01607	1
R01608	-1
R01609	-1
R01611	1
R01613	1
R01614	1
R01615	0
R01616	0
R01617	1
R01618	1
R01619	1
R01620	1
R01621	1
R01623	1
R01624	1
R01625	1
R01626	1
R01627	1
R01628	1
R01629	1
R01630	1
R01631	1
R01632	1
R01633	1
R01634	1
R01635	1
R01636	1
R01637	1
R01639	1
R01641	0
R01644	1
R01645	0
R01647	0
R01648	0
R01649	1
R01650	1
R01651	1
R01652	-1
R01654	1
R01655	0
R01657	1
R01658	1
R01659	1
R01660	1
R01662	1
R01663	1
R01664	1
R01665	0
R01666	0
R01667	1
R01668	1
R01669	0
R01670	1
R01676	1
R01677	1
R01678	1
R01680	1
R01681	1
R01682	1
R01683	-1
R01684	1
R01685	1
R01686	-1
R01687	1
R01688	-1
R01689	-1
R01690	1
R01694	-1
R01695	1
R01696	1
R01697	1
R01698	0
R01699	1
R01700	1
R01701	1
R01702	1
R01703	1
R01704	1
R01705	1
R01706	1
R01707	1
R01708	-1
R01709	1
R01710	1
R01711	1
R01712	1
R01713	0
R01714	1
R01715	1
R01716	1
R01717	0
R01718	1
R01720	-1
R01721	1
R01722	1
R01723	1
R01724	-1
R01725	1
R01728	1
R01730	1
R01731	0
R01732	0
R01734	1
R01735	1
R01736	1
R01737	0
R01738	-1
R01739	-1
R01740	-1
R01741	0
R01742	1
R01745	-1
R01747	-1
R01748	1
R01749	-1
R01750	-1
R01751	1
R01752	1
R01754	0
R01757	0
R01758	0
R01759	-1
R01760	1
R01761	0
R01762	1
R01763	-1
R01764	1
R01766	1
R01767	1
R01768	-1
R01769	1
R01770	1
R01771	1
R01773	-1
R01775	-1
R01776	1
R01777	1
R01778	1
R01779	1
R01780	1
R01781	-1
R01782	0
R01784	0
R01785	0
R01786	0
R01787	0
R01788	1
R01790	1
R01791	1
R01793	-1
R01794	-1
R01795	-1
R01797	1
R01798	1
R01799	1
R01800	1
R01801	1
R01802	1
R01803	1
R01804	-1
R01805	1
R01806	0
R01807	0
R01808	1
R01810	1
R01811	0
R01812	-1
R01813	-1
R01814	-1
R01815	-1
R01816	-1
R01817	0
R01818	0
R01819	0
R01821	1
R01823	1
R01824	1
R01825	1
R01826	1
R01827	0
R01829	0
R01830	0
R01833	1
R01834	1
R01835	0
R01836	0
R01837	0
R01838	0
R01840	1
R01841	1
R01842	1
R01843	0
R01844	0
R01845	1
R01850	1
R01851	1
R01853	1
R01854	1
R01855	1
R01856	1
R01857	0
R01858	-1
R01859	1
R01860	1
R01861	1
R01862	1
R01863	0
R01866	0
R01867	1
R01868	1
R01869	0
R01870	0
R01872	-1
R01873	1
R01874	1
R01875	1
R01876	0
R01877	1
R01878	1
R01879	1
R01880	1
R01881	0
R01882	1
R01883	1
R01884	0
R01885	1
R01886	1
R01887	1
R01888	0
R01889	1
R01890	0
R01891	1
R01892	1
R01895	-1
R01896	-1
R01898	0
R01899	-1
R01900	0
R01901	1
R01902	1
R01903	-1
R01904	-1
R01905	1
R01906	0
R01908	1
R01909	0
R01910	1
R01911	-1
R01912	1
R01913	1
R01914	1
R01915	1
R01917	1
R01918	1
R01919	1
R01920	1
R01921	-1
R01922	1
R01923	0
R01924	1
R01926	0
R01928	1
R01929	1
R01930	1
R01931	1
R01932	1
R01933	1
R01934	0
R01936	1
R01937	-1
R01938	-1
R01939	1
R01940	1
R01941	0
R01942	1
R01943	0
R01944	1
R01945	-1
R01946	0
R01951	0
R01952	1
R01954	0
R01956	0
R01957	1
R01959	1
R01960	1
R01961	0
R01962	1
R01963	1
R01964	0
R01965	0
R01966	1
R01967	0
R01968	1
R01969	-1
R01971	0
R01972	1
R01973	1
R01974	0
R01975	-1
R01976	-1
R01977	-1
R01978	-1
R01980	0
R01981	1
R01982	1
R01983	0
R01984	-1
R01986	1
R01987	-1
R01989	-1
R01990	1
R01991	1
R01992	1
R01993	0
R01994	1
R01995	1
R01996	1
R01997	1
R01998	1
R01999	1
R02000	1
R02002	1
R02003	1
R02004	1
R02006	1
R02007	1
R02008	1
R02009	1
R02010	1
R02011	1
R02013	1
R02014	-1
R02016	0
R02017	-1
R02018	-1
R02019	-1
R02020	-1
R02021	1
R02022	-1
R02023	-1
R02024	-1
R02025	0
R02026	1
R02027	1
R02029	1
R02030	1
R02032	-1
R02034	-1
R02035	1
R02036	1
R02037	1
R02038	1
R02039	1
R02040	1
R02041	1
R02042	1
R02047	-1
R02050	0
R02051	1
R02052	1
R02053	1
R02054	1
R02055	1
R02056	1
R02057	1
R02058	1
R02059	1
R02060	0
R02061	1
R02063	1
R02064	1
R02065	1
R02068	1
R02071	0
R02073	0
R02075	1
R02076	1
R02077	0
R02078	1
R02080	1
R02081	-1
R02082	-1
R02083	1
R02084	0
R02085	0
R02087	0
R02088	1
R02089	0
R02090	1
R02091	0
R02092	1
R02093	0
R02094	0
R02095	1
R02096	0
R02097	1
R02098	0
R02099	0
R02100	1
R02101	1
R02102	1
R02103	1
R02106	-1
R02107	1
R02108	1
R02109	1
R02110	1
R02111	1
R02112	1
R02113	0
R02114	1
R02115	1
R02116	1
R02118	1
R02119	1
R02120	1
R02121	1
R02122	1
R02123	1
R02124	0
R02125	1
R02126	0
R02127	1
R02128	1
R02129	1
R02130	1
R02131	1
R02132	1
R02133	1
R02134	0
R02135	-1
R02136	1
R02137	1
R02138	0
R02139	-1
R02141	0
R02142	-1
R02143	1
R02144	1
R02145	1
R02147	0
R02148	1
R02150	1
R02152	1
R02155	1
R02156	1
R02157	1
R02158	1
R02159	1
R02160	1
R02161	1
R02163	-1
R02164	1
R02165	1
R02166	1
R02167	1
R02168	1
R02170	1
R02171	1
R02172	0
R02173	1
R02174	1
R02175	0
R02177	0
R02178	1
R02179	0
R02180	1
R02181	1
R02182	1
R02183	1
R02184	1
R02185	1
R02186	1
R02187	1
R02188	1
R02189	1
R02190	1
R02191	1
R02192	1
R02193	0
R02194	0
R02195	-1
R02196	-1
R02197	1
R02199	0
R02200	0
R02201	-1
R02203	-1
R02204	1
R02205	-1
R02206	1
R02207	-1
R02208	0
R02209	-1
R02210	1
R02211	1
R02212	1
R02213	1
R02214	1
R02215	1
R02216	0
R02218	1
R02219	0
R02220	0
R02221	0
R02222	1
R02224	1
R02225	0
R02226	1
R02227	0
R02228	1
R02229	0
R02231	1
R02232	1
R02233	1
R02234	1
R02235	-1
R02236	-1
R02237	0
R02238	0
R02239	1
R02240	1
R02241	1
R02242	1
R02243	1
R02244	0
R02245	0
R02246	-1
R02247	-1
R02248	1
R02249	1
R02250	1
R02251	1
R02252	-1
R02253	1
R02254	1
R02255	0
R02256	0
R02257	-1
R02258	-1
R02259	-1
R02260	0
R02261	0
R02262	0
R02263	0
R02264	1
R02265	1
R02266	1
R02267	1
R02268	0
R02269	0
R02271	1
R02272	0
R02273	1
R02274	1
R02276	1
R02277	1
R02278	1
R02279	1
R02280	0
R02281	1
R02282	0
R02283	0
R02284	0
R02285	1
R02286	1
R02287	0
R02288	1
R02289	1
R02291	0
R02293	-1
R02294	1
R02295	0
R02296	0
R02297	0
R02298	-1
R02300	1
R02301	1
R02302	1
R02303	0
R02305	1
R02306	1
R02307	1
R02310	0
R02311	1
R02313	-1
R02315	-1
R02317	0
R02318	1
R02319	1
R02320	1
R02321	1
R02322	0
R02323	0
R02324	1
R02325	1
R02326	0
R02327	1
R02328	0
R02329	0
R02330	1
R02331	0
R02332	1
R02333	1
R02334	1
R02335	1
R02336	1
R02337	1
R02338	1
R02339	1
R02340	0
R02341	1
R02343	-1
R02344	-1
R02345	0
R02347	0
R02349	0
R02350	1
R02351	1
R02352	0
R02353	0
R02354	1
R02355	1
R02356	1
R02358	1
R02359	1
R02360	1
R02361	1
[truncated: 7,629 more rows]

## Sheet: non-enzymatic reactions
R00070	D-urobilinogen:oxygen oxidoreductase
R00270
R00864
R01390
R01956	L-Kynurenine:2-oxoglutarate aminotransferase
R01957	L-Kynurenine:glyoxylote aminotransferase (cyclizing)
R02127
R02128
R02670
R02905
R03128
R03195
R03249
R03311
R03445
R03521
R03677
R03878
R03954
R04175
R04282
R04283
R04293
R04336
R04861
R04914
R05546
R07420
R07866
R07948
R08234
R08311
R08765	deoxyribocyclobutadithymine thymine-lyase
R08848
R08953
R09093
R09170
R09172
R09173
R09175
R09176
R09179
R09435
R09436
R09834	UDP-2,4-bis(acetamido)-2,4,6-trideoxy-beta-L-altropyranose hydrolase
R10506
R10894
R10895
R11022
R11028
R11133
R11136

## Sheet: metabolites M
KEGG ID	metabolite name	internal metabolite id
C00002	ATP	1
C00001	H2O	2
C00138	Reduced ferredoxin	3
C05359	e-	4
C00009	Orthophosphate	5
C00008	ADP	6
C00139	Oxidized ferredoxin	7
C00013	Diphosphate	8
C01010	Urea-1-carboxylate	9
C00011	CO2	10
C00014	Ammonia	11
C00900	2-Acetolactate	12
C00022	Pyruvate	13
C06033	Parapyruvate	14
C00027	Hydrogen peroxide	15
C00007	Oxygen	16
C01083	alpha,alpha-Trehalose	17
C00031	D-Glucose	18
C19610	Manganese(2+)	19
C00080	H+	20
C19611	Manganese(3+)	21
C00044	GTP	22
C01261	P1,P4-Bis(5'-guanosyl) tetraphosphate	23
C00048	Glyoxylate	24
C01146	2-Hydroxy-3-oxopropanoate	25
C00068	Thiamin diphosphate	26
C05125	2-(alpha-Hydroxyethyl)thiamine diphosphate	27
C00089	Sucrose	28
C03661	1F-beta-D-Fructosylsucrose	29
C00126	Ferrocytochrome c	30
C00125	Ferricytochrome c	31
C00134	Putrescine	32
C06366	sym-Homospermidine	33
C00282	Hydrogen	34
C00025	L-Glutamate	35
C00064	L-Glutamine	36
C00026	2-Oxoglutarate	37
C01674	Chitobiose	38
C00140	N-Acetyl-D-glucosamine	39
C00192	Hydroxylamine	40
C00003	NAD+	41
C01818	Hyponitrite	42
C00004	NADH	43
C01182	D-Ribulose 1,5-bisphosphate	44
C00197	3-Phospho-D-glycerate	45
C18091	Ethylnitronate	46
C01847	Reduced FMN	47
C00084	Acetaldehyde	48
C00088	Nitrite	49
C00061	FMN	50
C00185	Cellobiose	51
C00221	beta-D-Glucose	52
C01408	Benzoin	53
C00261	Benzaldehyde	54
C00208	Maltose	55
C00267	alpha-D-Glucose	56
C00320	Thiosulfate	57
C02084	Tetrathionate	58
C00082	L-Tyrosine	59
C00355	3,4-Dihydroxy-L-phenylalanine	60
C02094	beta-Carotene	61
C00376	Retinal	62
C00378	Thiamine	63
C05856	Thiamine aldehyde	64
C00430	5-Aminolevulinate	65
C00931	Porphobilinogen	66
C00479	Propanal	67
C02948	4-Hydroxyhexan-3-one	68
C00492	Raffinose	69
C08242	Lychnose	70
C00339	Long-chain alcohol	71
C00609	Long-chain aldehyde	72
C01179	3-(4-Hydroxyphenyl)pyruvate	73
C00642	4-Hydroxyphenylacetate	74
C04547	1,2-Bis(4-hydroxy-3-methoxyphenyl)ethylene	75
C00755	4-Hydroxy-3-methoxy-benzaldehyde	76
C01795	Columbamine	77
C00757	Berberine	78
C00822	Dopaquinone	79
C01020	6-Hydroxynicotinate	80
C00030	Reduced acceptor	81
C01059	2,5-Dihydroxypyridine	82
C00028	Acceptor	83
C04546	(R)-3-((R)-3-Hydroxybutanoyloxy)butanoate	84
C01089	(R)-3-Hydroxybutanoate	85
C01158	1-O-Galloyl-beta-D-glucose	86
C04101	1-O,6-O-Digalloyl-beta-D-glucose	87
C01371	Alkane	88
C01327	Hydrochloric acid	89
C01334	RCl	90
C01572	Digallate	91
C01424	Gallate	92
C02868	Lecanoric acid	93
C01839	Orsellinate	94
C00294	Inosine	95
C01993	5'-Oxoinosine	96
C01525	R'C(R)SH	97
C02318	R'C(R)S-S(R)CR'	98
C00090	Catechol	99
C02351	o-Benzoquinone	100
C01255	N-(6-Aminohexanoyl)-6-aminohexanoate	101
C02378	6-Aminohexanoate	102
C00495	Sulochrin	103
C03036	(+)-Bisdechlorogeodin	104
C03040	(-)-Bisdechlorogeodin	105
C03374	Bilirubin-glucuronoside	106
C00486	Bilirubin	107
C05787	Bilirubin beta-diglucuronide	108
C01175	1-O-Sinapoyl-beta-D-glucose	109
C04275	1,2-Bis-O-sinapoyl-beta-D-glucoside	110
C04332	6,7-Dimethyl-8-(D-ribityl)lumazine	111
C00255	Riboflavin	112
C04732	5-Amino-6-(1-D-ribitylamino)uracil	113
C00072	Ascorbate	114
C05422	Dehydroascorbate	115
C05565	Hydantoin-5-propionate	116
C03680	4-Imidazolone-5-propanoate	117
C05791	D-Urobilinogen	118
C05795	D-Urobilin	119
C02892	Thiamine acetic acid	120
C00427	Prostaglandin H2	121
C05956	Prostaglandin G2	122
C01987	2-Aminophenol	123
C02161	2-Aminophenoxazin-3-one	124
C00019	S-Adenosyl-L-methionine	125
C00170	5'-Methylthioadenosine	126
C05324	Nicotianamine	127
C02308	Phosphorylase b	128
C02307	Phosphorylase a	129
C14818	Fe2+	130
C14819	Fe3+	131
C03861	Dibenzo[1,4]dioxin-2,3-dione	132
C01000	Ferrocytochrome c2	133
C00997	Ferricytochrome c2	134
C01024	Hydroxymethylbilane	135
C00020	AMP	136
C00081	ITP	137
C00575	3',5'-Cyclic AMP	138
C00010	CoA	139
C02015	CoA-disulfide	140
C00051	Glutathione	141
C00127	Glutathione disulfide	142
C01041	Monodehydroascorbate	143
C00541	Cob(II)alamin	144
C00992	Aquacob(III)alamin	145
C00853	Cob(I)alamin	146
C00996	Ferricytochrome b5	147
C00999	Ferrocytochrome b5	148
C02683	Ferrileghemoglobin	149
C02685	Ferroleghemoglobin	150
C00153	Nicotinamide	151
C00301	ADP-ribose	152
C00455	Nicotinamide D-ribonucleotide	153
C00006	NADP+	154
C00005	NADPH	155
C00923	Ferricytochrome	156
C00924	Ferrocytochrome	157
C05933	N(omega)-Hydroxyarginine	158
C00533	Nitric oxide	159
C00327	L-Citrulline	160
C00253	Nicotinate	161
C13051	Nicotinic acid adenine dinucleotide phosphate	162
C00104	IDP	163
C01260	P1,P4-Bis(5'-adenosyl)tetraphosphate	164
C03483	Adenosine tetraphosphate	165
C04856	(6S)-6beta-Hydroxy-1,4,5,6-tetrahydronicotinamide-adenine dinucleotide	166
C00882	Dephospho-CoA	167
C00086	Urea	168
C01353	Carbonic acid	169
C00058	Formate	170
C00536	Triphosphate	171
C11038	2'-Deoxy-5-hydroxymethylcytidine-5'-diphosphate	172
C11039	2'-Deoxy-5-hydroxymethylcytidine-5'-triphosphate	173
C03997	5-Hydroxymethyldeoxycytidylate	174
C02306	Phosphoramidate	175
C00390	Ubiquinol	176
C00399	Ubiquinone	177
C00169	Carbamoyl phosphate	178
C01326	Hydrogen cyanide	179
C05361	Hydrazine	180
C00015	UDP	181
C00105	UMP	182
C00075	UTP	183
C00016	FAD	184
C00562	Phosphoprotein	185
C00017	Protein	186
C00018	Pyridoxal phosphate	187
C00250	Pyridoxal	188
C00263	L-Homoserine	189
C00073	L-Methionine	190
C01137	S-Adenosylmethioninamine	191
C01234	1-Aminocyclopropane-1-carboxylate	192
C02926	Homoserine lactone	193
C00130	IMP	194
C00147	Adenine	195
C00117	D-Ribose 5-phosphate	196
C00212	Adenosine	197
C06197	P1,P3-Bis(5'-adenosyl) triphosphate	198
C00054	Adenosine 3',5'-bisphosphate	199
C00857	Deamino-NAD+	200
C00119	5-Phospho-alpha-D-ribose 1-diphosphate	201
C00021	S-Adenosyl-L-homocysteine	202
C00155	L-Homocysteine	203
C03431	S-Inosyl-L-homocysteine	204
C03539	S-Ribosyl-L-homocysteine	205
C06393	2,3-Diaminopropanoate	206
C00186	(S)-Lactate	207
C00256	(R)-Lactate	208
C01070	Ferricytochrome c-553	209
C01071	Ferrocytochrome c-553	210
C00074	Phosphoenolpyruvate	211
C00546	Methylglyoxal	212
C00227	Acetyl phosphate	213
C00024	Acetyl-CoA	214
C03015	O-Carbamoyl-L-serine	215
C00149	(S)-Malate	216
C00497	(R)-Malate	217
C00036	Oxaloacetate	218
C03248	Acetylenedicarboxylate	219
C03981	2-Hydroxyethylenedicarboxylate	220
C00065	L-Serine	221
C00740	D-Serine	222
C00716	Serine	223
C06010	(S)-2-Acetolactate	224
C00033	Acetate	225
C00083	Malonyl-CoA	226
C00012	Peptide	227
C03011	Nalpha-Acetylpeptide	228
C05993	Acetyl adenylate	229
C01011	(3S)-Citramalyl-CoA	230
C00332	Acetoacetyl-CoA	231
C03287	L-Glutamyl 5-phosphate	232
C05765	L-Glutamyl 1-phosphate	233
C01165	L-Glutamate 5-semialdehyde	234
C01879	Pidolic acid	235
C05829	N-Carbamyl-L-glutamate	236
C00041	L-Alanine	237
C00624	N-Acetyl-L-glutamate	238
C00217	D-Glutamate	239
C00334	4-Aminobutanoate	240
C03618	L-threo-3-Methylaspartate	241
C05723	Poly-gamma-D-glutamate	242
C00433	2,5-Dioxopentanoate	243
C00091	Succinyl-CoA	244
C00311	Isocitrate	245
C05379	Oxalosuccinate	246
C00940	2-Oxoglutaramate	247
C05572	4-Oxoglutaramate	248
C01251	(R)-2-Hydroxybutane-1,2,4-tricarboxylate	249
C00232	Succinate semialdehyde	250
C00209	Oxalate	251
C00704	O2.-	252
C00237	CO	253
C00647	Pyridoxamine phosphate	254
C00627	Pyridoxine phosphate	255
C00029	UDP-glucose	256
C00167	UDP-glucuronate	257
C00103	D-Glucose 1-phosphate	258
C00052	UDP-alpha-D-galactose	259
C04089	UDP-4-dehydro-6-deoxy-D-glucose	260
C00887	Nitrous oxide	261
C01861	Trithionate	262
C01328	HO-	263
C11481	HSO3-	264
C03196	(S)-2-Hydroxyglutarate	265
C00092	D-Glucose 6-phosphate	266
C00198	D-Glucono-1,5-lactone	267
C03107	D-Glucono-1,4-lactone	268
C02779	2-Dehydro-D-glucose	269
C15602	Quinone	270
C15603	Hydroquinone	271
C00095	D-Fructose	272
C02191	Protoporphyrin	273
C00032	Heme	274
C00500	Biliverdin	275
C05783	Cytochrome a	276
C05784	Catalase	277
C05785	Peroxidase	278
C05682	Phosphonoacetate	279
C06244	Acetamide	280
C02132	Acetylpyruvate	281
C02614	(S)-2-Methylmalate	282
C02655	6-Acetyl-D-glucose	283
C00035	GDP	284
C00144	GMP	285
C00454	NDP	286
C00215	Nucleotide	287
C01228	Guanosine 3',5'-bis(diphosphate)	288
C00394	GDP-glucose	289
C00898	(R,R)-Tartaric acid	290
C02107	(S,S)-Tartaric acid	291
C00288	HCO3-	292
C03961	erythro-3-Hydroxy-Ls-aspartate	293
C02362	2-Oxosuccinamate	294
C04115	4-Carboxy-4-hydroxy-2-oxoadipate	295
C00158	Citrate	296
C00566	(3S)-Citryl-CoA	297
C00049	L-Aspartate	298
C00402	D-Aspartate	299
C00037	Glycine	300
C00213	Sarcosine	301
C03790	N-(Carboxymethyl)-D-alanine	302
C03508	L-2-Amino-3-oxobutanoic acid	303
C00177	Cyanide ion	304
C00677	Deoxynucleoside triphosphate	305
C00039	DNA	306
C02967	DNA 5-methylcytosine	307
C00060	Carboxylate	308
C00040	Acyl-CoA	309
C02403	Fatty acid anion	310
C03210	Alanopine	311
C00133	D-Alanine	312
C03341	2-Amino-4-oxopentanoic acid	313
C00042	Succinate	314
C00122	Fumarate	315
C04348	L-Malyl-CoA	316
C01352	FADH2	317
C04593	(2S,3R)-3-Hydroxybutane-1,2,3-tricarboxylate	318
C00164	Acetoacetate	319
C05931	N-Succinyl-L-glutamate	320
C00043	UDP-N-acetyl-alpha-D-glucosamine	321
C00645	N-Acetyl-D-mannosamine	322
C04501	N-Acetyl-alpha-D-glucosamine 1-phosphate	323
C03021	Protein asparagine	324
C04375	4-N-(N-Acetyl-D-glucosaminyl)-protein	325
C00203	UDP-N-acetyl-D-galactosamine	326
C01170	UDP-N-acetyl-D-mannosamine	327
C04573	UDP-N-acetyl-2-amino-2-deoxy-D-glucuronate	328
C05005	Glycolipid	329
C04895	7,8-Dihydroneopterin 3'-triphosphate	330
C01304	2,5-Diamino-6-(5-phospho-D-ribosylamino)pyrimidin-4(3H)-one	331
C05922	Formamidopyrimidine nucleoside triphosphate	332
C04494	Guanosine 3'-diphosphate 5'-triphosphate	333
C00942	3',5'-Cyclic GMP	334
C00046	RNA	335
C02073	RNA(circular)	336
C00047	L-Lysine	337
C04092	delta1-Piperideine-2-carboxylate	338
C04076	L-2-Aminoadipate 6-semialdehyde	339
C03239	6-Amino-2-oxohexanoate	340
C01028	N6-Hydroxy-L-lysine	341
C00990	5-Aminopentanamide	342
C00680	meso-2,6-Diaminoheptanedioate	343
C04020	D-Lysopine	344
C02727	N6-Acetyl-L-lysine	345
C00408	L-Pipecolate	346
C00739	D-Lysine	347
C01142	(3S)-3,6-Diaminohexanoate	348
C01672	Cadaverine	349
C02837	L-Lysine 1,6-lactam	350
C00160	Glycolate	351
C00313	Oxalyl-CoA	352
C00603	(-)-Ureidoglycolate	353
C01127	4-Hydroxy-2-oxoglutarate	354
C05946	(4R)-4-Hydroxy-2-oxoglutarate	355
C03217	2-Hydroxy-3-oxoadipate	356
C01990	3-Oxalomalate	357
C03082	4-Phospho-L-aspartate	358
C05840	Iminoaspartate	359
C00152	L-Asparagine	360
C00438	N-Carbamoyl-L-aspartate	361
C02512	3-Cyano-L-alanine	362
C01042	N-Acetyl-L-aspartate	363
C00099	beta-Alanine	364
C01419	Cys-Gly	365
C00669	gamma-L-Glutamyl-L-cysteine	366
C03174	S-Succinylglutathione	367
C00617	UDP-D-galacturonate	368
C00446	alpha-D-Galactose 1-phosphate	369
C00243	Lactose	370
C04739	UDP-N-acetyl-6-(alpha-D-galactose-1-phospho)-alpha-D-glucosamine	371
C03733	UDP-alpha-D-galactofuranose	372
C00053	3'-Phosphoadenylyl sulfate	373
C00059	Sulfate	374
C00224	Adenylyl sulfate	375
C00055	CMP	376
C00380	Cytosine	377
C00475	Cytidine	378
C00112	CDP	379
C00063	CTP	380
C02405	Formyl phosphate	381
C00798	Formyl-CoA	382
C00488	Formamide	383
C01045	N-Formyl-L-glutamate	384
C01044	N-Formyl-L-aspartate	385
C01031	S-Formylglutathione	386
C00094	Sulfite	387
C02703	L-Serine O-sulfate	388
C02827	D-Glucose 6-sulfate	389
C00951	Estradiol-17beta	390
C08357	Estradiol-17beta 3-sulfate	391
C05299	2-Methoxyestrone	392
C08358	2-Methoxyestrone 3-sulfate	393
C05302	2-Methoxy-17beta-estradiol	394
C08359	2-Methoxyestradiol-17beta 3-sulfate	395
C03361	5'-Acylphosphoadenosine	396
C02119	3-Acylpyruvate	397
C00071	Aldehyde	398
C02444	N6-Acyl-L-lysine	399
C02715	N-Acyl-L-aspartate	400
C02589	S-Acylglutathione	401
C00062	L-Arginine	402
C00077	L-Ornithine	403
C05945	L-Arginine phosphate	404
C00613	Protein-L-arginine	405
C16011	Protein-omega-N-(ADP-D-ribosyl)-L-arginine	406
C03078	4-Guanidinobutanamide	407
C04137	D-Octopine	408
C01682	Nopaline	409
C00581	Guanidinoacetate	410
C00179	Agmatine	411
C00792	D-Arginine	412
C00941	3',5'-Cyclic CMP	413
C02716	N-Acyl-L-glutamine	414
C00819	D-Glutamine	415
C00168	Hydroxypyruvate	416
C01005	O-Phospho-L-serine	417
C00979	O-Acetyl-L-serine	418
C02218	Dehydroalanine	419
C01764	tRNA containing uridine at position 54	420
C03446	tRNA containing ribothymidine at position 54	421
C17324	tRNA adenine	422
C04156	tRNA containing N1-methyladenine	423
C01977	tRNA guanine	424
C04157	tRNA containing N1-methylguanine	425
C04158	tRNA containing N2-methylguanine	426
C04159	tRNA containing N6-methyladenine	427
C04160	tRNA containing N7-methylguanine	428
C11478	tRNA containing 5-aminomethyl-2-thiouridine	429
C04728	tRNA containing 5-methylaminomethyl-2-thiouridylate	430
C00132	Methanol	431
C00067	Formaldehyde	432
C02271	Dichloromethane	433
C00218	Methylamine	434
C19671	Amicyanin	435
C19672	Reduced amicyanin	436
C01046	N-Methyl-L-glutamate	437
C04253	Electron-transferring flavoprotein	438
C04570	Reduced electron-transferring flavoprotein	439
C02728	N6-Methyl-L-lysine	440
C01081	Thiamin monophosphate	441
C03028	Thiamin triphosphate	442
C05381	3-Carboxy-1-hydroxypropyl-ThPP	443
C00069	Alcohol	444
C02000	Alkyl sulfate	445
C00226	Primary alcohol	446
C01115	L-Galactono-1,4-lactone	447
C01620	Threonate	448
C03289	L-xylo-Hexulonolactone	449
C01180	4-Methylthio-2-oxobutanoic acid	450
C03172	S-Methyl-L-methionine	451
C01077	O-Acetyl-L-homoserine	452
C00409	Methanethiol	453
C03145	N-Formylmethionine	454
C00109	2-Oxobutanoate	455
C00855	D-Methionine	456
C03354	3-Methylthiopropanamine	457
C05524	Aminoacyl-L-methionine	458
C00631	2-Phospho-D-glycerate	459
C04631	UDP-N-acetyl-3-(1-carboxyvinyl)-D-glucosamine	460
C02798	3-Phosphonopyruvate	461
C00512	S-Benzoate coenzyme A	462
C03712	N2,N5-Dibenzoyl-L-ornithine	463
C04210	N5-(L-1-Carboxyethyl)-L-ornithine	464
C04322	delta-1-Pyrroline-5-carboxylate	465
C00437	N-Acetylornithine	466
C00148	L-Proline	467
C00515	D-Ornithine	468
C00078	L-Tryptophan	469
C00463	Indole	470
C00331	Indolepyruvate	471
C02700	L-Formylkynurenine	472
C02693	(Indol-3-yl)acetamide	473
C03230	(Indol-3-yl)glycolaldehyde	474
C00977	L-Tryptophanamide	475
C02983	Abrine	476
C00398	Tryptamine	477
C00079	L-Phenylalanine	478
C02265	D-Phenylalanine	479
C00166	Phenylpyruvate	480
C02505	2-Phenylacetamide	481
C00826	L-Arogenate	482
C03519	N-Acetyl-L-phenylalanine	483
C00423	trans-Cinnamate	484
C05332	Phenethylamine	485
C00448	trans,trans-Farnesyl diphosphate	486
C03428	Presqualene diphosphate	487
C00222	3-Oxopropanoate	488
C03912	(S)-1-Pyrroline-5-carboxylate	489
C00449	N6-(L-1,3-Dicarboxypropyl)-L-lysine	490
C03614	Inosine 5'-tetraphosphate	491
C00146	Phenol	492
C03004	N-Hydroxy-L-tyrosine	493
C02993	Kyotorphin	494
C00483	Tyramine	495
C00811	4-Coumarate	496
C04368	3-Amino-3-(4-hydroxyphenyl)propanoate	497
C00383	Malonate	498
C05989	3-Oxopropionyl-CoA	499
C00469	Ethanol	500
C03167	Phosphonoacetaldehyde	501
C00346	Ethanolamine phosphate	502
C00189	Ethanolamine	503
C03589	4-Hydroxy-2-oxopentanoate	504
C00188	L-Threonine	505
C00085	D-Fructose 6-phosphate	506
C00354	D-Fructose 1,6-bisphosphate	507
C00644	D-Mannitol 1-phosphate	508
C00279	D-Erythrose 4-phosphate	509
C00665	beta-D-Fructose 2,6-bisphosphate	510
C00352	D-Glucosamine 6-phosphate	511
C02591	Sucrose 6'-phosphate	512
C00275	D-Mannose 6-phosphate	513
C03139	N-Amidino-L-aspartate	514
C01566	Cyanamide	515
C00087	Sulfur	516
C00097	L-Cysteine	517
C00283	Hydrogen sulfide	518
C05357	Oxidized azurin	519
C05358	Reduced azurin	520
C00244	Nitrate	521
C06259	Ferrocytochrome b	522
C06260	Ferricytochrome b	523
C01837	Nitroethane	524
C02336	beta-D-Fructose	525
C05731	3-Ketosucrose	526
C03848	6F-alpha-D-Galactosylsucrose	527
C01742	Palatinose	528
C04261	Protein N(pi)-phospho-L-histidine	529
C16688	Sucrose 6-phosphate	530
C00615	Protein histidine	531
C04091	cis-1,2-Dihydrobenzene-1,2-diol	532
C06321	(1R,6S)-1,6-Dihydroxycyclohexa-2,4-diene-1-carboxylate	533
C04221	trans-1,2-Dihydrobenzene-1,2-diol	534
C00682	2-Hydroxymuconate semialdehyde	535
C02480	cis,cis-Muconate	536
C00805	Salicylate	537
C00196	2,3-Dihydroxybenzoate	538
C00230	3,4-Dihydroxybenzoate	539
C00108	Anthranilate	540
C01502	o-Methoxyphenol	541
C01988	2-Nitrophenol	542
C02232	3-Oxoadipyl-CoA	543
C03296	N2-Succinyl-L-arginine	544
C01213	(R)-Methylmalonyl-CoA	545
C01096	Sorbitol 6-phosphate	546
C01236	D-Glucono-1,5-lactone 6-phosphate	547
C00689	alpha,alpha'-Trehalose 6-phosphate	548
C02995	Maltose 6'-phosphate	549
C04534	6-Phospho-beta-D-glucosyl-(1,4)-D-glucose	550
C00093	sn-Glycerol 3-phosphate	551
C00116	Glycerol	552
C00111	Glycerone phosphate	553
C00118	D-Glyceraldehyde 3-phosphate	554
C00681	1-Acyl-sn-glycerol 3-phosphate	555
C04641	2-(alpha-D-Galactosyl)-sn-glycerol 3-phosphate	556
C04703	alpha-D-Galactosyl-(1,1')-sn-glycerol 3-phosphate	557
C00513	CDP-glycerol	558
C03120	Glycerophosphodiester	559
C00606	3-Sulfino-L-alanine	560
C09306	Sulfur dioxide	561
C00392	Mannitol	562
C01094	D-Fructose 1-phosphate	563
C05345	beta-D-Fructose 6-phosphate	564
C10906	D-Fructose	565
C00273	5-Dehydro-D-fructose	566
C03267	beta-D-Fructose 2-phosphate	567
C00794	D-Sorbitol	568
C00159	D-Mannose	569
C00096	GDP-mannose	570
C00976	GDP-D-mannuronate	571
C00636	D-Mannose 1-phosphate	572
C01222	GDP-4-dehydro-6-deoxy-D-mannose	573
C02280	GDP-L-galactose	574
C00491	L-Cystine	575
C00957	Mercaptopyruvate	576
C00302	Glutamate	577
C05526	S-Glutathionyl-L-cysteine	578
C00506	L-Cysteate	579
C00793	D-Cysteine	580
C05665	3-Aminopropanal	581
C02642	3-Ureidopropionate	582
C02207	beta-Alanopine	583
C01073	N-Acetyl-beta-alanine	584
C05341	beta-Alanyl-L-lysine	585
C05340	beta-Alanyl-L-arginine	586
C03065	3-Guanidinopropanoate	587
C03722	Quinolinate	588
C05669	beta-Nitropropanoate	589
C05670	3-Aminopropiononitrile	590
C00100	Propanoyl-CoA	591
C00683	(S)-Methylmalonyl-CoA	592
C03240	6-Deoxyerythronolide B	593
C00894	Propenoyl-CoA	594
C00163	Propanoate	595
C02876	Propanoyl phosphate	596
C00349	2-Methyl-3-oxopropanoate	597
C05983	Propionyladenylate	598
C03344	2-Methylacetoacetyl-CoA	599
C02225	2-Methylcitrate	600
C02630	2-Hydroxyglutarate	601
C06027	L-erythro-3-Methylmalyl-CoA	602
C06002	(S)-Methylmalonate semialdehyde	603
C00101	Tetrahydrofolate	604
C00415	Dihydrofolate	605
C00504	Folate	606
C00234	10-Formyltetrahydrofolate	607
C09332	THF-L-glutamate	608
C00143	5,10-Methylenetetrahydrofolate	609
C00440	5-Methyltetrahydrofolate	610
C00498	ADP-glucose	611
C01231	alpha-D-Glucose 1,6-bisphosphate	612
C02048	Laminaribiose	613
C00501	CDP-glucose	614
C00668	alpha-D-Glucose 6-phosphate	615
C00299	Uridine	616
C01103	Orotidine 5'-phosphate	617
C00106	Uracil	618
C06198	P1,P4-Bis(5'-uridyl) tetraphosphate	619
C03030	Uracil 5-carboxylate	620
C00429	5,6-Dihydrouracil	621
C00813	Barbiturate	622
C02247	Anthraniloyl-CoA	623
C02775	2,3-Dihydroxyindole	624
C03005	N-Methylanthranilate	625
C00251	Chorismate	626
C00328	L-Kynurenine	627
C05653	Formylanthranilate	628
C03147	N-Malonylanthranilate	629
C00292	Aniline	630
C06032	D-erythro-3-Methylmalate	631
C06030	Methyloxaloacetate	632
C02488	(R)-2-Ethylmalate	633
C01118	O-Succinyl-L-homoserine	634
C05984	2-Hydroxybutanoic acid	635
C02291	L-Cystathionine	636
C00110	Dolichyl phosphate	637
C00381	Dolichol	638
C00621	Dolichyl diphosphate	639
C01246	Dolichyl beta-D-glucosyl phosphate	640
C04500	N-Acetyl-D-glucosaminyldiphosphodolichol	641
C04678	Dolichyl N-acetyl-alpha-D-glucosaminyl phosphate	642
C03862	Dolichyl phosphate D-mannose	643
C00184	Glycerone	644
C03372	Acylglycerone phosphate	645
C03394	Erythrulose 1-phosphate	646
C00113	PQQ	647
C01359	PQQH2	648
C00114	Choline	649
C00588	Choline phosphate	650
C00576	Betaine aldehyde	651
C01996	Acetylcholine	652
C00919	Choline sulfate	653
C01777	Acylcholine	654
C00670	sn-Glycero-3-phosphocholine	655
C02634	3-Chloro-D-alanine	656
C00698	Cl-	657
C02635	3-Chloro-L-alanine	658
C02357	2-Chlorobenzoate	659
C00577	D-Glyceraldehyde	660
C02979	Glycerol 2-phosphate	661
C00623	sn-Glycerol 1-phosphate	662
C00969	3-Hydroxypropanal	663
C01151	D-Ribose 1,5-bisphosphate	664
C00121	D-Ribose	665
C03090	5-Phosphoribosylamine	666
C01168	Pseudouridine 5'-phosphate	667
C00199	D-Ribulose 5-phosphate	668
C00620	alpha-D-Ribose 1-phosphate	669
C00236	3-Phospho-D-glyceroyl phosphate	670
C01286	2-Dehydro-3-deoxy-6-phospho-D-galactonate	671
C00673	2-Deoxy-D-ribose 5-phosphate	672
C00231	D-Xylulose 5-phosphate	673
C03785	D-Tagatose 1,6-bisphosphate	674
C05378	beta-D-Fructose 1,6-bisphosphate	675
C02739	1-(5-Phospho-D-ribosyl)-ATP	676
C04302	N-(5-Phospho-D-ribosyl)anthranilate	677
C00120	Biotin	678
C05921	Biotinyl-5'-AMP	679
C01894	Biotinyl-CoA	680
C01893	Biotin amide	681
C05552	Biocytin	682
C01909	Dethiobiotin	683
C17023	Sulfur donor	684
C05198	5'-Deoxyadenosine	685
C01685	D-Ribonate	686
C00309	D-Ribulose	687
C03794	N6-(1,2-Dicarboxyethyl)-AMP	688
C02514	3-Fumarylpyruvate	689
C03406	N-(L-Arginino)succinate	690
C01384	Maleic acid	691
C00123	L-Leucine	692
C00233	4-Methyl-2-oxopentanoate	693
C02710	N-Acetyl-L-leucine	694
C02486	(3R)-beta-Leucine	695
C00984	alpha-D-Galactose	696
C00124	D-Galactose	697
C01697	Galactitol	698
C03383	D-Galactono-1,4-lactone	699
C02669	D-Galactono-1,5-lactone	700
C00880	D-Galactonate	701
C03269	D-galacto-Hexodialdose	702
C05402	Melibiose	703
C05401	3-beta-D-Galactosyl-sn-glycerol	704
C01420	Cystine	705
C00736	Cysteine	706
C20788	Homocystine	707
C05330	Homocysteine	708
C00920	CoA-glutathione	709
C00128	CMP-N-acetylneuraminate	710
C03691	CMP-N-glycoloylneuraminate	711
C00270	N-Acetylneuraminate	712
C01143	(R)-5-Diphosphomevalonate	713
C00129	Isopentenyl diphosphate	714
C00235	Dimethylallyl diphosphate	715
C00066	tRNA	716
C04432	tRNA containing 6-isopentenyladenosine	717
C04734	1-(5'-Phosphoribosyl)-5-formamido-4-imidazolecarboxamide	718
C00262	Hypoxanthine	719
C00655	Xanthosine 5'-phosphate	720
C00206	dADP	721
C00131	dATP	722
C01438	Methane	723
C03716	Oxaloacetate 4-methyl ester	724
C02704	Monomethyl sulfate	725
C18233	Ferricytochrome cL	726
C18234	Ferrocytochrome cL	727
C03738	gamma-L-Glutamyl-D-alanine	728
C00993	D-Alanyl-D-alanine	729
C00555	4-Aminobutyraldehyde	730
C00436	N-Carbamoylputrescine	731
C02723	N-Methylputrescine	732
C02714	N-Acetylputrescine	733
C00860	L-Histidinol	734
C00135	L-Histidine	735
C01152	N(pi)-Methyl-L-histidine	736
C02997	N-Acetyl-L-histidine	737
C03277	Imidazol-5-yl-pyruvate	738
C01929	L-Histidinal	739
C00386	Carnosine	740
C00388	Histamine	741
C00785	Urocanate	742
C05575	Hercynine	743
C00136	Butanoyl-CoA	744
C00877	Crotonoyl-CoA	745
C01412	Butanal	746
C02527	Butanoylphosphate	747
C00246	Butanoic acid	748
C05269	3-Oxohexanoyl-CoA	749
C01989	3-Ethylmalate	750
C00630	2-Methylpropanoyl-CoA	751
C00137	myo-Inositol	752
C00691	2,4,6/3,5-Pentahydroxycyclohexanone	753
C00191	D-Glucuronate	754
C01177	Inositol 1-phosphate	755
C03546	myo-Inositol 4-phosphate	756
C04006	1D-myo-Inositol 3-phosphate	757
C03659	D-Bornesitol	758
C03660	L-Bornesitol	759
C06352	4-O-Methyl-myo-inositol	760
C01235	alpha-D-Galactosyl-(1->3)-1D-myo-inositol	761
C01225	sn-Glycero-3-phospho-1-inositol	762
C00329	D-Glucosamine	763
C00357	N-Acetyl-D-glucosamine 6-phosphate	764
C20328	N-Acetyl-alpha-D-glucosamine	765
C01133	N-Acetyl-D-glucosaminate	766
C00611	N-Acetyllactosamine	767
C04039	2,3-Dihydroxy-3-methylbutanoate	768
C00141	3-Methyl-2-oxobutanoic acid	769
C01088	(R)-3,3-Dimethylmalate	770
C00183	L-Valine	771
C02504	alpha-Isopropylmalate	772
C00966	2-Dehydropantoate	773
C00445	5,10-Methenyltetrahydrofolate	774
C02115	2-Methylserine	775
C00387	Guanosine	776
C00242	Guanine	777
C00145	Thiol	778
C20791	Methyl thioether	779
C02885	S-Alkyl thiosulfate	780
C02085	Thioglucoside	781
C11477	Sugar	782
C00156	4-Hydroxybenzoate	783
C01403	Anisole	784
C00548	Phenyl acetate	785
C03564	1-Pyrroline-2-carboxylate	786
C01157	Hydroxyproline	787
C00763	D-Proline	788
C00151	L-Amino acid	789
C00161	2-Oxo acid	790
C03740	(5-L-Glutamyl)-L-amino acid	791
C04540	N4-(Acetyl-beta-D-glucosaminyl)asparagine	792
C02918	1-Methylnicotinamide	793
C03150	Nicotinamide-beta-riboside	794
C00154	Palmitoyl-CoA	795
C00249	Hexadecanoic acid	796
C00517	Hexadecanal	797
C05272	trans-Hexadec-2-enoyl-CoA	798
C02934	3-Dehydrosphinganine	799
C00542	Cystathionine	800
C11838	(4S)-4,5-Dihydroxypentan-2,3-dione	801
C01817	L-Homocystine	802
C00633	4-Hydroxybenzaldehyde	803
C00180	Benzoate	804
C00530	Hydroquinone	805
C02949	4-Hydroxybenzoyl-CoA	806
C03993	4-(beta-D-Glucosyloxy)benzoate	807
C13635	4-Hydroxyphenacyl alcohol	808
C02519	4-Methoxybenzoate	809
C02370	4-Chlorobenzoate	810
C00157	Phosphatidylcholine	811
C00162	Fatty acid	812
C00416	Phosphatidate	813
C00641	1,2-Diacyl-sn-glycerol	814
C04230	1-Acyl-sn-glycero-3-phosphocholine	815
C04233	2-Acyl-sn-glycero-3-phosphocholine	816
C00219	Arachidonate	817
C04308	Phosphatidyl-N-dimethylethanolamine	818
C00307	CDP-choline	819
C00417	cis-Aconitate	820
C05400	Epimelibiose	821
C00266	Glycolaldehyde	822
C00988	2-Phosphoglycolate	823
C05406	5-Hydroxy-2,4-dioxopentanoate	824
C03600	Carboxymethyloxysuccinate	825
C00538	2-Oxoaldehyde	826
C15565	(S)-2-Hydroxyacid	827
C05167	alpha-Amino acid	828
C00405	D-Amino acid	829
C00340	Reduced rubredoxin	830
C03547	omega-Hydroxy fatty acid	831
C00435	Oxidized rubredoxin	832
C03024	Reduced flavoprotein	833
C03161	Oxidized flavoprotein	834
C03395	Fatty acid methyl ester	835
C00422	Triacylglycerol	836
C01885	1-Acylglycerol	837
C02112	2-Acylglycerol	838
C03652	(2R,3S)-2,3-Dimethylmalate	839
C00356	(S)-3-Hydroxy-3-methylglutaryl-CoA	840
C01061	4-Fumarylacetoacetate	841
C00207	Acetone	842
C06144	3-Butynoate	843
C05607	Phenyllactate	844
C05852	2-Hydroxyphenylacetate	845
C00254	Prephenate	846
C00601	Phenylacetaldehyde	847
C02763	2-Hydroxy-3-phenylpropenoate	848
C05385	D-Glucuronate 1-phosphate	849
C01335	ROH	850
C03033	beta-D-Glucuronoside	851
C00190	UDP-D-xylose	852
C01623	UDP-apiose	853
C02330	UDP-L-iduronate	854
C00258	D-Glycerate	855
C00975	Dihydroxyfumarate	856
C01563	Carbamate	857
C02427	L-Homocitrulline	858
C03089	5-Methylthio-D-ribose	859
C04188	S-Methyl-5-thio-D-ribose 1-phosphate	860
C00173	Acyl-[acyl-carrier protein]	861
C00693	trans-2,3-Dehydroacyl-[acyl-carrier protein]	862
C00638	Long-chain fatty acid	863
C00229	Acyl-carrier protein	864
C20683	Long-chain acyl-[acyl-carrier protein]	865
C02743	Protein L-cysteine	866
C03371	Acyl-protein thioester	867
C05714	alpha-Aminopropiononitrile	868
C02376	5-Methylcytosine	869
C00178	Thymine	870
C03088	5-Hydroxymethyluracil	871
C05281	5-Methylbarbiturate	872
C00906	5,6-Dihydrothymine	873
C21028	(R)-5,6-Dihydrothymine	874
C02726	Phosphoagmatine	875
C03047	Arcaine	876
C06206	Benzoyl phosphate	877
C06433	5'-Benzoylphosphoadenosine	878
C01586	Hippurate	879
C02253	Benzoylagmatine	880
C00181	D-Xylose	881
C02266	D-Xylonolactone	882
C00379	Xylitol	883
C00310	D-Xylulose	884
C02787	2-Methylpropanamine	885
C01093	Cellobiono-1,5-lactone	886
C06219	Cellotriose	887
C02964	4-O-beta-D-Glucopyranosyl-D-mannose	888
C00424	(S)-Lactaldehyde	889
C17205	(R)-2-O-Sulfolactate	890
C00827	Lactoyl-CoA	891
C00187	Cholesterol	892
C01164	7-Dehydrocholesterol	893
C15992	Cholesterol-5alpha,6alpha-epoxide	894
C05418	Cholesterol-5beta,6beta-epoxide	895
C00662	Reduced adrenal ferredoxin	896
C05500	20alpha-Hydroxycholesterol	897
C00667	Oxidized adrenal ferredoxin	898
C01802	Desmosterol	899
C00599	Cholest-4-en-3-one	900
C03855	Cholesteryl-beta-D-glucoside	901
C02530	Cholesterol ester	902
C03594	7alpha-Hydroxycholesterol	903
C01102	O-Phospho-L-homoserine	904
C00820	D-Threonine	905
C01233	sn-Glycero-3-phosphoethanolamine	906
C03737	alpha-D-Xylose 1-phosphate	907
C01191	Dolichyl D-xylosyl phosphate	908
C00935	UDP-L-arabinose	909
C00800	L-Gulonate	910
C00905	D-Fructuronate	911
C02670	D-Glucuronolactone	912
C03387	D-Glucurono-6,2-lactone	913
C03124	beta-L-Aspartylhydroxamate	914
C00194	Cobamide coenzyme	915
C00195	N-Acylsphingosine	916
C00319	Sphingosine	917
C02960	Ceramide 1-phosphate	918
C01190	beta-D-Glucosyl-(1<->1)-ceramide	919
C02686	Galactosylceramide	920
C00570	CDP-ethanolamine	921
C06062	Ceramide phosphoethanolamine	922
C04030	(2,3-Dihydroxybenzoyl)adenylate	923
C04171	(2S,3S)-2,3-Dihydro-2,3-dihydroxybenzoate	924
C03666	2-Carboxy-cis,cis-muconate	925
C04480	3-Carboxy-2-hydroxymuconate semialdehyde	926
C00587	3-Hydroxybenzoate	927
C03232	3-Phosphonooxypyruvate	928
C01159	2,3-Bisphospho-D-glycerate	929
C00257	D-Gluconic acid	930
C01068	D-Ribitol 5-phosphate	931
C00345	6-Phospho-D-gluconate	932
C01112	D-Arabinose 5-phosphate	933
C00202	Isoflurophate	934
C03113	Diisopropyl phosphate	935
C16487	Hydrofluoric acid	936
C17556	di-trans,poly-cis-Undecaprenyl phosphate	937
C04507	alpha-D-Galactosyl-diphosphoundecaprenol	938
C00204	2-Dehydro-3-deoxy-D-gluconate	939
C00817	D-Altronate	940
C04442	2-Dehydro-3-deoxy-6-phospho-D-gluconate	941
C04349	(4S)-4,6-Dihydroxy-2,5-dioxohexanoate	942
C04471	(4S,5S)-4,5-Dihydroxy-2,6-dioxohexanoate	943
C03752	2-Amino-2-deoxy-D-gluconate	944
C00360	dAMP	945
C01845	Propan-2-ol	946
C02659	Acetone cyanohydrin	947
C00663	beta-D-Glucose 1-phosphate	948
C02130	Acetyl-maltose	949
C01367	3'-AMP	950
C01043	N-Carbamoylsarcosine	951
C01026	N,N-Dimethylglycine	952
C00300	Creatine	953
C00214	Thymidine	954
C00364	dTMP	955
C00672	2-Deoxy-D-ribose 1-phosphate	956
C00216	D-Arabinose	957
C00652	D-Arabinono-1,4-lactone	958
C01187	3-Deoxy-D-manno-octulosonate	959
C06379	N-Acyl-D-glutamate	960
C02237	5-Oxo-D-proline	961
C02721	N-Methyl-L-alanine	962
C03153	N5-Methyl-L-glutamine	963
C03623	N-Methyl-2-oxoglutaramate	964
C00543	Dimethylamine	965
C02294	Methylguanidine	966
C05966	15(S)-HPETE	967
C04822	8(R)-HPETE	968
C05356	5(S)-HPETE	969
C05965	12(S)-HPETE	970
C02249	Arachidonyl-CoA	971
C01172	beta-D-Glucose 6-phosphate	972
C01013	3-Hydroxypropanoate	973
C03071	3-aci-Nitropropanoate	974
C00804	Propynoate	975
C00223	p-Coumaroyl-CoA	976
C06561	Naringenin chalcone	977
C03582	Resveratrol	978
C05608	4-Hydroxycinnamyl aldehyde	979
C04498	p-Coumaroylagmatine	980
C03851	Adenosine 5'-phosphoramidate	981
C01134	Pantetheine 4'-phosphate	982
C03688	Apo-[acyl-carrier-protein]	983
C03939	Acetyl-[acyl-carrier protein]	984
C01209	Malonyl-[acyl-carrier protein]	985
C02637	3-Dehydroshikimate	986
C02814	Benzene-1,2,4-triol	987
C01163	3-Carboxy-cis,cis-muconate	988
C04484	4-Carboxy-2-hydroxymuconate semialdehyde	989
C06318	(3S,4R)-3,4-Dihydroxycyclohexa-1,5-diene-1,4-dicarboxylate	990
C03223	3,4-Dihydroxyphthalate	991
C03233	4,5-Dihydroxyphthalate	992
C02236	4-Sulfobenzoate	993
C05382	Sedoheptulose 7-phosphate	994
C00989	4-Hydroxybutanoic acid	995
C05601	4-Hydroxy-2-oxo-heptanedioate	996
C06201	2,4-Dihydroxyhept-2-enedioate	997
C01215	2-(Acetamidomethylene)succinate	998
C05715	gamma-Amino-gamma-cyanobutanoate	999
C02939	3-Methylbutanoyl-CoA	1000
C04236	(2S)-2-Isopropyl-3-oxosuccinate	1001
C05928	(6R)-10-Formyltetrahydropteroyldiglutamate	1002
C04290	4-(3-Methylbut-2-enyl)-L-tryptophan	1003
C00341	Geranyl diphosphate	1004
C02569	Neryl diphosphate	1005
C00239	dCMP	1006
C00365	dUMP	1007
C00881	Deoxycytidine	1008
C00705	dCDP	1009
C00458	dCTP	1010
C03495	Deoxy-5-methylcytidylate	1011
C00385	Xanthine	1012
C05403	3-Ketolactose	1013
C00519	Hypotaurine	1014
C00245	Taurine	1015
C01616	Tauropine	1016
C00593	Sulfoacetaldehyde	1017
C01959	Taurocyamine	1018
C03193	(5-L-Glutamyl)-peptide	1019
C05844	5-L-Glutamyl-taurine	1020
C01771	2-Butenoate	1021
C06435	5'-Butyrylphosphoinosine	1022
C00247	L-Sorbose	1023
C00579	Dihydrolipoamide	1024
C00248	Lipoamide	1025
C15972	Enzyme N6-(lipoyl)lysine	1026
C16255	[Dihydrolipoyllysine-residue acetyltransferase] S-acetyldihydrolipoyllysine	1027
C16254	[Dihydrolipoyllysine-residue succinyltransferase] S-succinyldihydrolipoyllysine	1028
C15977	[Dihydrolipoyllysine-residue (2-methylpropanoyl)transferase] S-(2-methylpropanoyl)dihydrolipoyllysine	1029
C15975	[Dihydrolipoyllysine-residue (2-methylpropanoyl)transferase] S-(3-methylbutanoyl)dihydrolipoyllysine	1030
C01948	Pentadecanal	1031
C06412	Palmitoyl-protein	1032
C05764	Hexadecanoyl-[acp]	1033
C00971	4-Pyridoxolactone	1034
C00314	Pyridoxine	1035
C00847	4-Pyridoxate	1036
C00534	Pyridoxamine	1037
C01269	5-O-(1-Carboxyvinyl)-3-phosphoshikimate	1038
C11355	4-Amino-4-deoxychorismate	1039
C00885	Isochorismate	1040
C00252	Isomaltose	1041
C01004	N-Methylnicotinate	1042
C03003	N-Glucosylnicotinate	1043
C05380	Nicotinurate	1044
C01185	Nicotinate D-ribonucleotide	1045
C02930	2-Methyleneglutarate	1046
C00474	Ribitol	1047
C01727	Lumichrome	1048
C00937	(R)-Lactaldehyde	1049
C03451	(R)-S-Lactoylglutathione	1050
C01062	5-Dehydro-D-gluconate	1051
C06473	2-Keto-D-gluconic acid	1052
C03459	2-Hydroxy-3-oxosuccinate	1053
C00259	L-Arabinose	1054
C03906	beta-L-Arabinose 1-phosphate	1055
C01114	L-Arabinono-1,4-lactone	1056
C00532	L-Arabitol	1057
C02761	beta-L-Arabinoside	1058
C00508	L-Ribulose	1059
C00556	Benzyl alcohol	1060
C02137	alpha-Oxo-benzeneacetic acid	1061
C03290	L-threo-3-Phenylserine	1062
C00561	Mandelonitrile	1063
C00441	L-Aspartate 4-semialdehyde	1064
C01086	(3R)-3-Hydroxyacyl-CoA	1065
C00264	3-Oxoacyl-CoA	1066
C01656	3-Oxo acid	1067
C01380	Ethylene glycol	1068
C03826	2-Dehydro-3-deoxy-D-xylonate	1069
C00684	2-Dehydro-3-deoxy-L-arabinonate	1070
C06441	L-Xylulose 1-phosphate	1071
C00268	Dihydrobiopterin	1072
C00272	Tetrahydrobiopterin	1073
C00269	CDP-diacylglycerol	1074
C02255	CDP-acylglycerol	1075
C02737	Phosphatidylserine	1076
C03892	Phosphatidylglycerophosphate	1077
C01194	1-Phosphatidyl-D-myo-inositol	1078
C03410	N-Glycoloyl-neuraminate	1079
C06241	N-Acetylneuraminate 9-phosphate	1080
C04015	N-Acetyl-4-O-acetylneuraminate	1081
C04016	N-Acetyl-7-O-acetylneuraminate	1082
C04017	N-Acetyl-9-O-acetylneuraminate	1083
C06313	Biopterin	1084
C04244	6-Lactoyl-5,6,7,8-tetrahydropterin	1085
C00643	5-Hydroxy-L-tryptophan	1086
C00632	3-Hydroxyanthranilate	1087
C00718	Amylose	1088
C06400	1-alpha-D-{(1,4)-alpha-D-Glucosyl}(n-1)-alpha-D-glucopyranoside	1089
C03393	4-Phospho-D-erythronate	1090
C04691	2-Dehydro-3-deoxy-D-arabino-heptonate 7-phosphate	1091
C00447	Sedoheptulose 1,7-bisphosphate	1092
C00280	Androstenedione	1093
C04676	Testololactone	1094
C00674	5alpha-Androstane-3,17-dione	1095
C03772	5beta-Androstane-3,17-dione	1096
C00535	Testosterone	1097
C01227	Dehydroepiandrosterone	1098
C05290	19-Hydroxyandrost-4-ene-3,17-dione	1099
C01176	17alpha-Hydroxyprogesterone	1100
C05296	7alpha-Hydroxyandrost-4-ene-3,17-dione	1101
C02076	Sedoheptulose	1102
C01857	Thioacetate	1103
C00286	dGTP	1104
C00362	dGMP	1105
C00330	Deoxyguanosine	1106
C00361	dGDP	1107
C00568	4-Aminobenzoate	1108
C06011	Benzenamine sulfate	1109
C00337	(S)-Dihydroorotate	1110
C00295	Orotate	1111
C00296	Quinate	1112
C00944	3-Dehydroquinate	1113
C01368	3'-UMP	1114
C00526	Deoxyuridine	1115
C02305	Phosphocreatine	1116
C00791	Creatinine	1117
C01201	N(omega)-(ADP-D-ribosyl)-L-arginine	1118
C01822	Kanamycin A	1119
C03281	Kanamycin A 3'-phosphate	1120
C00825	Kanamycin B	1121
C03154	N6'-Acetylkanamycin-B	1122
C00550	Sphingomyelin	1123
C00476	D-Lyxose	1124
C00312	L-Xylulose	1125
C03291	L-Xylulose 5-phosphate	1126
C00618	3-Dehydro-L-gulonate	1127
C01508	L-Lyxose	1128
C06051	Isopyridoxal	1129
C03996	5'-O-beta-D-Glucosylpyridoxine	1130
C00315	Spermidine	1131
C00986	1,3-Diaminopropane	1132
C05730	Glutathionylspermidine	1133
C15025	(S)-Carnitine	1134
C02636	3-Dehydrocarnitine	1135
C02290	L-Carnitinamide	1136
C00318	L-Carnitine	1137
C02990	L-Palmitoylcarnitine	1138
C02301	O-Acylcarnitine	1139
C06124	Sphingosine 1-phosphate	1140
C01747	Psychosine	1141
C03640	Sphingosyl-phosphocholine	1142
C01755	Thiocyanate	1143
C00322	2-Oxoadipate	1144
C02360	2-Hydroxyadipate	1145
C00527	Glutaryl-CoA	1146
C05662	Homoisocitrate	1147
C05533	Oxaloglutarate	1148
C02220	2-Aminomuconate	1149
C00956	L-2-Aminoadipate	1150
C06157	[Dihydrolipoyllysine-residue succinyltransferase] S-glutaryldihydrolipoyllysine	1151
C10945	Caffeic aldehyde	1152
C00323	Caffeoyl-CoA	1153
C00406	Feruloyl-CoA	1154
C01197	Caffeate	1155
C03002	N-Caffeoylputrescine	1156
C00852	Chlorogenate	1157
C02927	2-Caffeoylisocitrate	1158
C02985	L-Fucose 1-phosphate	1159
C00325	GDP-L-fucose	1160
C00326	Glycoprotein	1161
C03412	N-Palmitoylglycoprotein	1162
C01252	4-(2-Aminophenyl)-2,4-dioxobutanoate	1163
C03227	3-Hydroxy-L-kynurenine	1164
C01075	N-Sulfo-D-glucosamine	1165
C02043	Indolelactate	1166
C03914	(S)-beta-Methylindolepyruvate	1167
C05644	3-Methylindolepyruvate	1168
C00637	Indole-3-acetaldehyde	1169
C01144	(S)-3-Hydroxybutanoyl-CoA	1170
C03561	(R)-3-Hydroxybutanoyl-CoA	1171
C00333	D-Galacturonate	1172
C04037	1-Phospho-alpha-D-galacturonate	1173
C00879	D-Galactarate	1174
C00558	D-Tagaturonate	1175
C06430	D-Galacturonolactone	1176
C02946	4-Acetamidobutanoate	1177
C01035	4-Guanidinobutanoate	1178
C00884	Homocarnosine	1179
C00338	Lipopolysaccharide	1180
C03859	D-Glucosyllipopolysaccharide	1181
C04266	alpha-D-Glucosyllipopolysaccharide	1182
C04539	N-Acetyl-D-glucosaminyllipopolysaccharide	1183
C04473	3-alpha-D-Galactosyl-[lipopolysaccharide glucose]	1184
C00347	Long-chain carboxylate	1185
C02434	Long-chain ester	1186
C02344	(-)-endo-Fenchol	1187
C02462	Sabinene hydrate	1188
C03190	(+)-Bornyl-diphosphate	1189
C06074	Myrcene	1190
C06075	Terpinolene	1191
C06076	Comphene	1192
C00521	(-)-Limonene	1193
C00343	Thioredoxin disulfide	1194
C00342	Thioredoxin	1195
C01346	dUDP	1196
C00460	dUTP	1197
C02989	L-Methionine S-oxide	1198
C00344	Phosphatidylglycerol	1199
C05980	Cardiolipin	1200
C01218	6-Phospho-2-dehydro-D-gluconate	1201
C01210	N-Methylethanolamine phosphate	1202
C04305	N-Long-chain-fatty-acyl-L-glutamate	1203
C04080	N-(Long-chain-acyl)ethanolamine	1204
C01629	Wax ester	1205
C01188	3-Hydroxy-2-methylpropanoate	1206
C01205	(R)-3-Amino-2-methylpropanoate	1207
C00350	Phosphatidylethanolamine	1208
C04438	1-Acyl-sn-glycero-3-phosphoethanolamine	1209
C05973	2-Acyl-sn-glycero-3-phosphoethanolamine	1210
C01241	Phosphatidyl-N-methylethanolamine	1211
C06156	alpha-D-Glucosamine 1-phosphate	1212
C00353	Geranylgeranyl diphosphate	1213
C05427	Phytyl diphosphate	1214
C01414	Casbene	1215
C03427	Prephytoene diphosphate	1216
C06089	ent-Copalyl diphosphate	1217
C04796	4-(L-Alanin-3-yl)-2-hydroxy-cis,cis-muconate 6-semialdehyde	1218
C04797	5-(L-Alanin-3-yl)-2-hydroxy-cis,cis-muconate 6-semialdehyde	1219
C04045	3-(3,4-Dihydroxyphenyl)pyruvate	1220
C03758	Dopamine	1221
C00418	(R)-Mevalonate	1222
C03761	3-Hydroxy-3-methylglutarate	1223
C03231	3-Methylglutaconyl-CoA	1224
C04257	N-Acetyl-D-mannosamine 6-phosphate	1225
C00559	Deoxyadenosine	1226
C00363	dTDP	1227
C00459	dTTP	1228
C00366	Urate	1229
C11821	5-Hydroxyisourate	1230
C00369	Starch	1231
C01935	Maltodextrin	1232
C00371	Zeatin	1233
C03423	O-beta-D-Glucosylzeatin	1234
C03300	O-beta-D-Xylosylzeatin	1235
C17141	[Heparan sulfate]-glucosamine	1236
C17142	[Heparan sulfate]-N-sulfoglucosamine	1237
C00777	Retinoate	1238
C00473	Retinol	1239
C02110	11-cis-Retinal	1240
C01279	4-Amino-5-hydroxymethyl-2-methylpyrimidine	1241
C04294	5-(2-Hydroxyethyl)-4-methylthiazole	1242
C02895	Xylitol 5-phosphate	1243
C02536	Dolichyl palmitate	1244
C15607	3-Oxo-3-ureidopropanoate	1245
C05515	5-Ureido-4-imidazole carboxylate	1246
C01762	Xanthosine	1247
C01262	beta-Alanyl-N(pi)-methyl-L-histidine	1248
C06193	Guanosine 3'-phosphate	1249
C05130	Imidazole-4-acetaldehyde	1250
C05135	4-(beta-Acetylaminoethyl)imidazole	1251
C05127	N-Methylhistamine	1252
C00389	Quercetin	1253
C04524	2-Protocatechoylphloroglucinolcarboxylate	1254
C04443	3-O-Methylquercetin	1255
C05623	Quercetin 3-O-glucoside	1256
C00616	Quercetin 3-sulfate	1257
C01617	Taxifolin	1258
C03536	Pyrimidine 5'-nucleotide	1259
C00396	Pyrimidine	1260
C06213	N-Methyltryptamine	1261
C05805	2-Hexaprenyl-3-methyl-5-hydroxy-6-methoxy-1,4-benzoquinone	1262
C17568	Ubiquinone-6	1263
C00400	(-)-Menthol	1264
C00843	(-)-Menthone	1265
C02904	p-Menthane-3,8-diol	1266
C03962	(-)-Menthyl O-beta-D-glucoside	1267
C00401	Chondroitin	1268
C00634	Chondroitin 4-sulfate	1269
C00635	Chondroitin 6-sulfate	1270
C06380	N-Acyl-D-aspartate	1271
C00403	Polypeptide	1272
C04387	N-Acetyl-alpha-D-galactosaminyl-polypeptide	1273
C05226	N-Carbamoyl-D-amino acid	1274
C03135	N-Acetyl-D-amino acid	1275
C06378	N-Acyl-D-amino acid	1276
C02666	Coniferyl aldehyde	1277
C01494	Ferulate	1278
C02572	5-O-Feruloylquinic acid	1279
C00407	L-Isoleucine	1280
C00671	(S)-3-Methyl-2-oxopentanoic acid	1281
C00450	(S)-2,3,4,5-Tetrahydropyridine-2-carboxylate	1282
C04042	20alpha-Hydroxy-4-pregnen-3-one	1283
C00410	Progesterone	1284
C03681	5alpha-Pregnane-3,20-dione	1285
C03027	Testosterone acetate	1286
C03205	11-Deoxycorticosterone	1287
C03747	11alpha-Hydroxyprogesterone	1288
C05479	5beta-Pregnane-3,20-dione	1289
C01953	Pregnenolone	1290
C05498	11beta-Hydroxyprogesterone	1291
C05610	Sinapoyl aldehyde	1292
C00411	Sinapoyl-CoA	1293
C00482	Sinapate	1294
C00412	Stearoyl-CoA	1295
C00510	Oleoyl-CoA	1296
C02041	Eicosanoyl-CoA	1297
C00413	Streptomycin	1298
C01138	Streptomycin 6-phosphate	1299
C03462	3''-Adenylylstreptomycin	1300
C03731	Streptomycin 3''-phosphate	1301
C00414	Cyclohexanone	1302
C00854	Cyclohexanol	1303
C01880	epsilon-Caprolactone	1304
C04316	(1-Hydroxycyclohexan-1-yl)acetyl-CoA	1305
C00571	Cyclohexylamine	1306
C02395	Cyclohex-2-enone	1307
C00921	Dihydropteroate	1308
C03204	10-Formyldihydrofolate	1309
C03974	2-Acyl-sn-glycerol 3-phosphate	1310
C00490	Itaconate	1311
C02341	trans-Aconitate	1312
C01107	(R)-5-Phosphomevalonate	1313
C00772	Mevaldate	1314
C03463	3'-Phosphopolynucleotide	1315
C00419	Polynucleotide	1316
C03475	5'-Phosphopolynucleotide	1317
C05629	Phenylpropanoate	1318
C01772	trans-2-Hydroxycinnamate	1319
C00540	Cinnamoyl-CoA	1320
C04164	trans-Cinnamoyl beta-D-glucoside	1321
C00583	Propane-1,2-diol	1322
C02917	(S)-Propane-1,2-diol	1323
C03979	2-Dehydro-3-deoxy-L-rhamnonate	1324
C01099	L-Fuculose 1-phosphate	1325
C01131	L-Rhamnulose 1-phosphate	1326
C00639	Prostaglandin F2alpha	1327
C00584	Prostaglandin E2	1328
C00696	Prostaglandin D2	1329
C01312	Prostaglandin I2	1330
C02198	Thromboxane A2	1331
C02800	4,5-Dioxopentanoate	1332
C03741	(S)-4-Amino-5-oxopentanoate	1333
C00431	5-Aminopentanoate	1334
C03273	5-Oxopentanoate	1335
C03087	5-Acetamidopentanoate	1336
C01612	Secondary alcohol	1337
C01450	Ketone	1338
C00679	5-Dehydro-4-deoxy-D-glucarate	1339
C04282	1-Pyrroline-4-hydroxy-2-carboxylate	1340
C01250	N-Acetyl-L-glutamate 5-semialdehyde	1341
C03703	L-5-Carboxymethylhydantoin	1342
C00439	N-Formimino-L-glutamate	1343
C00664	5-Formiminotetrahydrofolate	1344
C06021	Co(I) corrinoid protein	1345
C06020	Methyl-Co(III) corrinoid protein	1346
C03283	L-2,4-Diaminobutanoate	1347
C05841	Nicotinate D-ribonucleoside	1348
C03169	Pyrimidine nucleoside	1349
C03479	Folinic acid	1350
C03115	Farnesyl triphosphate	1351
C01841	Pentalenene	1352
C01860	Trichodiene	1353
C02004	Aristolochene	1354
C06111	Nerolidyl diphosphate	1355
C06394	delta-Cadinene	1356
C00451	(1R,2S)-1-Hydroxypropane-1,2,3-tricarboxylate	1357
C04617	(1S,2S)-1-Hydroxypropane-1,2,3-tricarboxylate	1358
C00201	Nucleoside triphosphate	1359
C00842	dTDP-glucose	1360
C02097	dTDP-galactose	1361
C03574	2-Formylaminobenzaldehyde	1362
C05658	Indoxyl	1363
C03506	Indoleglycerol phosphate	1364
C00466	Acetoin	1365
C00741	Diacetyl	1366
C03046	(S,S)-Butane-2,3-diol	1367
C04359	1-Deoxy-D-altro-heptulose 7-phosphate	1368
C02537	Estradiol-17alpha	1369
C00468	Estrone	1370
C02538	Estrone 3-sulfate	1371
C05297	19-Oxoandrost-4-ene-3,17-dione	1372
C05298	2-Hydroxyestrone	1373
C05300	16alpha-Hydroxyestrone	1374
C11133	Estrone glucuronide	1375
C01537	Urethane	1376
C00472	p-Benzoquinone	1377
C05309	Semiquinone	1378
C02075	Retinyl ester	1379
C02588	Retinyl palmitate	1380
C00899	11-cis-Retinol	1381
C05822	3'-CMP	1382
C00477	Ecdysone	1383
C02513	3-Dehydroecdysone	1384
C02633	20-Hydroxyecdysone	1385
C02681	Ecdysone palmitate	1386
C05979	Propane-1-ol	1387
C00481	Pyrazole	1388
C01162	3-(Pyrazol-1-yl)-L-alanine	1389
C05619	5-Hydroxyferulic acid methyl ester	1390
C00933	Sinapine	1391
C03765	4-Hydroxyphenylacetaldehyde	1392
C02442	N-Methyltyramine	1393
C02717	N-Feruloyltyramine	1394
C07565	Acetanilide	1395
C03142	N-D-Glucosylarylamine	1396
C00487	Carnitine	1397
C02571	O-Acetylcarnitine	1398
C01181	4-Trimethylammoniobutanoate	1399
C02224	2-Methylcholine	1400
C00489	Glutarate	1401
C00531	Itaconyl-CoA	1402
C01962	Thiocysteine	1403
C00493	Shikimate	1404
C03175	Shikimate 3-phosphate	1405
C02947	4-Coumaroylshikimate	1406
C01448	Questin	1407
C15504	Demethylsulochrin	1408
C04090	Ubiquitin C-terminal thiolester	1409
C00496	Ubiquitin	1410
C01140	alpha-D-Glucosyl-protein	1411
C00499	Allantoate	1412
C02091	(S)-Ureidoglycine	1413
C02350	(S)-Allantoin	1414
C01219	CDP-4-dehydro-6-deoxy-D-glucose	1415
C00502	D-Xylonate	1416
C02753	D-Xylono-1,4-lactone	1417
C00503	Erythritol	1418
C03494	D-Erythritol 4-phosphate	1419
C05528	3-Sulfopyruvate	1420
C01750	Quercitrin	1421
C00507	L-Rhamnose	1422
C00861	L-Rhamnulose	1423
C02431	L-Rhamnofuranose	1424
C01101	L-Ribulose 5-phosphate	1425
C00509	Naringenin	1426
C05631	Eriodictyol	1427
C00974	Dihydrokaempferol	1428
C01477	Apigenin	1429
C06356	2,4,6-Trihydroxybenzophenone	1430
C05195	3-Hydroxybenzoyl-CoA	1431
C06322	Cyclohexa-1,5-diene-1-carbonyl-CoA	1432
C03141	N-Benzoylanthranilate	1433
C00514	D-Mannonate	1434
C02024	D-Mannuronate	1435
C01110	5-Amino-2-oxopentanoic acid	1436
C03943	(2R,4S)-2,4-Diaminopentanoate	1437
C00823	1-Hexadecanol	1438
C06123	Hexadecenal	1439
C01120	Sphinganine 1-phosphate	1440
C01678	Cysteamine	1441
C00964	(-)-trans-Carveol	1442
C01123	(-)-trans-Isopiperitenol	1443
C02452	Perillyl alcohol	1444
C00522	(R)-Pantoate	1445
C01053	(R)-4-Dehydropantoate	1446
C00864	Pantothenate	1447
C00523	Androsterone	1448
C11135	Androsterone glucuronide	1449
C00524	Cytochrome c	1450
C02248	Apocytochrome c	1451
C00525	D-Tryptophan	1452
C03137	N-Acetyl-D-tryptophan	1453
C03414	N2-Malonyl-D-tryptophan	1454
C02674	Deoxyribonolactone	1455
C00628	2,5-Dihydroxybenzoate	1456
C00904	Citramalyl-CoA	1457
C03917	Dihydrotestosterone	1458
C05293	5beta-Dihydrotestosterone	1459
C04295	Androstenediol	1460
C05294	19-Hydroxytestosterone	1461
C11134	Testosterone glucuronide	1462
C05291	7alpha-Hydroxytestosterone	1463
C02466	Trimetaphosphoric acid	1464
C01745	Pinosylvin	1465
C00903	Cinnamaldehyde	1466
C03134	N,N-Dimethylformamide	1467
C00565	Trimethylamine	1468
C01104	Trimethylamine N-oxide	1469
C03626	NG,NG-Dimethyl-L-arginine	1470
C00544	Homogentisate	1471
C05593	3-Hydroxyphenylacetate	1472
C01036	4-Maleylacetoacetate	1473
C05585	Gentisate aldehyde	1474
C00545	L-Arabinonate	1475
C05235	Hydroxyacetone	1476
C01888	Aminoacetone	1477
C05999	Lactaldehyde	1478
C00547	L-Noradrenaline	1479
C05577	3,4-Dihydroxymandelaldehyde	1480
C00788	L-Adrenaline	1481
C05589	L-Normetanephrine	1482
C07086	Phenylacetic acid	1483
C00582	Phenylacetyl-CoA	1484
C00552	meso-Tartaric acid	1485
C03548	trans-2,3-Epoxysuccinate	1486
C00553	(+)-Neomenthol	1487
C01455	Toluene	1488
C03710	N-Benzyloxycarbonylglycine	1489
C04335	N(alpha)-Benzyloxycarbonyl-L-leucine	1490
C02020	Cyclopentanol	1491
C00557	Cyclopentanone	1492
C02240	5-Valerolactone	1493
C05512	Deoxyinosine	1494
C00844	Prunasin	1495
C02372	4-Hydroxyaniline	1496
C03872	L-Serine-phosphoethanolamine	1497
C02824	Cyclohexylsulfamate	1498
C00719	Betaine	1499
C15973	Enzyme N6-(dihydrolipoyl)lysine	1500
C00580	Dimethyl sulfide	1501
C01008	Trimethylsulfonium	1502
C04022	S,S-Dimethyl-beta-propiothetin	1503
C00511	Acrylic acid	1504
C03166	Phosphoguanidinoacetate	1505
C04148	Phenylacetylglutamine	1506
C04707	(5Z,13E)-11alpha-Hydroxy-9,15-dioxoprost-13-enoate	1507
C05953	Prostaglandin A2	1508
C00585	Protein tyrosine	1509
C01167	Protein tyrosine phosphate	1510
C03721	Protein tyrosine-O-sulfate	1511
C06369	2-Deoxy-D-glucose 6-phosphate	1512
C00586	2-Deoxy-D-glucose	1513
C03573	2-Deoxy-alpha-D-glucoside	1514
C06459	N-Trimethyl-2-aminoethylphosphonate	1515
C05674	CMP-N-trimethyl-2-aminoethylphosphonate	1516
C00590	Coniferyl alcohol	1517
C00761	Coniferin	1518
C15805	Guaiacyl lignin	1519
C01200	N-Acylneuraminate 9-phosphate	1520
C00591	N-Acylneuraminate	1521
C01064	CMP-N-acylneuraminate	1522
C05123	2-Hydroxyethanesulfonate	1523
C00596	2-Hydroxy-2,4-pentadienoate	1524
C03453	gamma-Oxalocrotonate	1525
C04479	2-Hydroxy-6-oxonona-2,4-diene-1,9-dioate	1526
C04075	2-Amino-4-chloro-4-pentenoic acid	1527
C01273	2-Hydroxy-6-oxo-6-phenylhexa-2,4-dienoate	1528
C03091	5beta-Cholestan-3-one	1529
C03238	5alpha-Cholestan-3-one	1530
C05853	Phenylethyl alcohol	1531
C02083	Styrene oxide	1532
C00602	beta-D-Galactoside	1533
C03773	6-Acetyl-beta-D-galactoside	1534
C00605	2,3-Dehydroacyl-CoA	1535
C05527	3-Sulfinylpyruvate	1536
C02843	Long-chain acyl-CoA	1537
C03022	Protein L-citrulline	1538
C02583	Protein glutamine	1539
C00614	Protein glutamate	1540
C04142	Protein glutamate methyl ester	1541
C04262	Protein N(tau)-phospho-L-histidine	1542
C04087	Protein N(tau)-methyl-L-histidine	1543
C01155	Quercetin 3,3'-bissulfate	1544
C01156	Quercetin 3,4'-bissulfate	1545
C04575	(4R,5S)-4,5,6-Trihydroxy-2,3-dioxohexanoate	1546
C05513	Urate-3-ribonucleoside	1547
C03947	Glycerol 1,2-cyclic phosphate	1548
C03189	DL-Glycerol 1-phosphate	1549
C04133	N-Acetyl-L-glutamate 5-phosphate	1550
C00625	N-Acyl-D-mannosamine	1551
C00686	N-Acyl-D-mannosamine 6-phosphate	1552
C03792	N-Acyl-D-mannosaminolactone	1553
C03000	N-Acyl-D-glucosamine	1554
C01288	N-Acetyl-D-glucosaminylphosphatidylinositol	1555
C02167	Maleylpyruvate	1556
C06440	2-Dehydro-D-glucono-1,5-lactone	1557
C03460	2-Methylprop-2-enoyl-CoA	1558
C05996	Branched chain fatty acid	1559
C04409	2-Amino-3-carboxymuconate semialdehyde	1560
C04584	6-Imino-5-oxocyclohexa-1,3-dienecarboxylate	1561
C03986	3-Hydroxy-4-methylanthranilate	1562
C05640	Cinnavalininate	1563
C05831	3-Methoxyanthranilate	1564
C03590	4-Hydroxyphenylglyoxylate	1565
C03198	(S)-4-Hydroxymandelate	1566
C01468	4-Cresol	1567
C03742	(S)-4-Hydroxymandelonitrile	1568
C06192	ADP-mannose	1569
C00954	Indole-3-acetate	1570
C00955	Indole-3-ethanol	1571
C04202	Long-chain-fatty-acyl ethyl ester	1572
C05960	15-Keto-prostaglandin F2alpha	1573
C00640	(3S)-3-Hydroxyacyl-CoA	1574
C00658	trans-2,3-Dehydroacyl-CoA	1575
C04046	3-D-Glucosyl-1,2-diacylglycerol	1576
C03692	1,2-Diacyl-3-beta-D-galactosyl-sn-glycerol	1577
C01161	3,4-Dihydroxyphenylacetate	1578
C05338	4-Hydroxyphenylacetyl-CoA	1579
C05646	5-Hydroxyindolepyruvate	1580
C00780	Serotonin	1581
C05648	5-Hydroxy-N-formylkynurenine	1582
C03766	4-Hydroxyphenylacetonitrile	1583
C00650	4-Hydroxymandelonitrile	1584
C01855	Taxiphyllin	1585
C00651	4-Methylene-L-glutamate	1586
C01109	4-Methylene-L-glutamine	1587
C00878	D-Arabinonate	1588
C06316	Dehydro-D-arabinono-1,4-lactone	1589
C00653	Poly(ribitol phosphate)	1590
C04429	beta-D-Glucosylpoly(ribitol phosphate)	1591
C04667	N-Acetyl-D-glucosaminyl-poly(ribitol phosphate)	1592
C04260	O-D-Alanyl-poly(ribitol phosphate)	1593
C00700	XTP	1594
C05502	22(R)-Hydroxycholesterol	1595
C02373	4-Methylpentanal	1596
C05284	11beta-Hydroxyandrost-4-ene-3,17-dione	1597
C02718	N-Formiminoglycine	1598
C04390	N6-Acetyl-LL-2,6-diaminoheptanedioate	1599
C00666	LL-2,6-Diaminoheptanedioate	1600
C04421	N-Succinyl-LL-2,6-diaminoheptanedioate	1601
C04544	gamma-L-Glutamyl-L-cysteinyl-beta-alanine	1602
C03646	Bis-gamma-glutamylcystine	1603
C04517	1-(1-Alkenyl)-sn-glycero-3-phosphocholine	1604
C01801	Deoxyribose	1605
C00675	Deoxynucleoside 3'-phosphate	1606
C02269	Deoxynucleoside	1607
C00818	D-Glucarate	1608
C03871	L-2-Amino-6-oxoheptanedioate	1609
C02501	2-Hydroxymuconate	1610
C02170	Methylmalonate	1611
C06018	dTDP-4-acetamido-4,6-dideoxy-D-glucose	1612
C11907	dTDP-4-oxo-6-deoxy-D-glucose	1613
C04268	dTDP-4-amino-4,6-dideoxy-D-glucose	1614
C03187	dTDP-6-deoxy-beta-L-talose	1615
C00688	dTDP-4-dehydro-beta-L-rhamnose	1616
C03319	dTDP-L-rhamnose	1617
C01214	1-Amino-1-deoxy-scyllo-inositol	1618
C04287	3D-3,5/4-Trihydroxycyclohexane-1,2-dione	1619
C01212	UDP-N-acetylmuramoyl-L-alanine	1620
C00692	UDP-N-acetylmuramoyl-L-alanyl-D-glutamate	1621
C05892	UDP-N-acetylmuramoyl-L-alanyl-gamma-D-glutamyl-L-lysine	1622
C04877	UDP-N-acetylmuramoyl-L-alanyl-gamma-D-glutamyl-meso-2,6-diaminopimelate	1623
C00694	beta-D-Galactosyl-(1->4)-beta-N-acetyl-D-glucosaminyl-R	1624
C04890	N-Acetyl-beta-D-glucosaminyl-1,3-beta-D-galactosyl-1,4-N-acetyl-D-glucosaminyl-R	1625
C04891	N-Acetyl-beta-D-glucosaminyl-1,6-beta-D-galactosyl-1,4-N-acetyl-D-glucosaminyl-R	1626
C04855	alpha-D-Galactosyl-1,3-beta-D-galactosyl-1,4-N-acetyl-D-glucosaminyl-R	1627
C00695	Cholic acid	1628
C04643	3alpha,12alpha-Dihydroxy-7-oxo-5beta-cholanate	1629
C01292	3alpha,7alpha-Dihydroxy-12-oxo-5beta-cholanate	1630
C01794	Choloyl-CoA	1631
C05122	Taurocholate	1632
C11637	3alpha,12alpha-Dihydroxy-5beta-chol-6-enoate	1633
C05959	11-epi-Prostaglandin F2alpha	1634
C04758	(5Z,13E)-9alpha-Hydroxy-11,15-dioxoprosta-5,13-dienoate	1635
C05957	Prostaglandin J2	1636
C00697	Nitrogen	1637
C05360	Diimine	1638
C04392	P1,P4-Bis(5'-xanthosyl) tetraphosphate	1639
C01319	Hg	1640
C00703	Mercury(2+)	1641
C00708	Iodide	1642
C01382	Iodine	1643
C03195	(R)-10-Hydroxystearate	1644
C00712	(9Z)-Octadecenoic acid	1645
C01203	Oleoyl-[acyl-carrier protein]	1646
C00715	Pterin	1647
C03212	2,4-Dihydroxypteridine	1648
C01372	Alkene	1649
C00722	Epoxide	1650
C00723	Insulin	1651
C02288	Reduced insulin	1652
C02658	Aldoxime	1653
C00726	Nitrile	1654
C00727	Orcinol	1655
C03338	2,3,5-Trihydroxytoluene	1656
C00729	Tropine	1657
C00783	Tropinone	1658
C00735	Cortisol	1659
C00762	Cortisone	1660
C02821	Cortisol 21-acetate	1661
C05497	21-Deoxycortisol	1662
C02822	Cortisol 21-sulfate	1663
C05489	11beta,17alpha,21-Trihydroxypregnenolone	1664
C05471	11beta,17alpha,21-Trihydroxy-5beta-pregnane-3,20-dione	1665
C05488	11-Deoxycortisol	1666
C05161	2,5-Diaminohexanoate	1667
C02532	O-Phospho-D-serine	1668
C02385	Amino acid(Arg-)	1669
C01726	D-Lombricine	1670
C01602	Ornithine	1671
C00810	(R)-Acetoin	1672
C06108	Fluoroacetate	1673
C00744	Macrocin	1674
C01457	Tylosin	1675
C02400	Demethylmacrocin	1676
C16150	(R,S)-Nicotine	1677
C01056	(S)-6-Hydroxynicotine	1678
C00747	Pyridine	1679
C02724	N-Methylpyridinium	1680
C02691	Heteropyrithiamine	1681
C00748	Siroheme	1682
C05778	Sirohydrochlorin	1683
C00750	Spermine	1684
C00751	Squalene	1685
C01054	(S)-2,3-Epoxysqualene	1686
C06083	Tetrahymanol	1687
C06317	Vanillyl alcohol	1688
C00756	1-Octanol	1689
C01545	1-Octanal	1690
C01387	Octane	1691
C03329	(S)-Canadine	1692
C00758	Bergaptol	1693
C01557	Bergapten	1694
C00759	Caldesmon	1695
C01022	Caldesmon phosphate	1696
C03588	4,5alpha-Dihydrocortisone	1697
C05469	17alpha,21-Dihydroxy-5beta-pregnane-3,11,20-trione	1698
C01489	D-Iditol	1699
C00764	D-Sorbose	1700
C09099	Naringenin 7-O-beta-D-glucoside	1701
C02866	O-Sinapoylglucarate	1702
C00774	Phloretin	1703
C01744	Phloretate	1704
C02183	Phloroglucinol	1705
C11061	all-trans-Retinoyl-beta-glucuronide	1706
C00778	Rhodopsin	1707
C02456	Phosphorhodopsin	1708
C00205	hn	1709
C05914	Bathorhodopsin	1710
C00779	Scytalone	1711
C04033	1,3,6,8-Naphthalenetetrol	1712
C01173	1,3,8-Naphthalenertriol	1713
C05634	5-Hydroxyindoleacetaldehyde	1714
C05647	Formyl-5-hydroxykynurenamine	1715
C06212	N-Methylserotonin	1716
C00978	N-Acetylserotonin	1717
C05659	5-Methoxytryptamine	1718
C10503	Medicarpin	1719
C00786	(-)-Vestitone	1720
C04545	tRNA containing 2'-O-methylguanosine	1721
C00787	tRNA(Tyr)	1722
C02839	L-Tyrosyl-tRNA(Tyr)	1723
C05588	L-Metanephrine	1724
C00789	CDP-ribitol	1725
C02565	N-Methylhydantoin	1726
C03771	5-Guanidino-2-oxopentanoate	1727
C05399	Melibiitol	1728
C00795	D-Tagatose	1729
C01097	D-Tagatose 6-phosphate	1730
C00797	Ethylamine	1731
C01047	N5-Ethyl-L-glutamine	1732
C06563	Genistein	1733
C00814	Biochanin A	1734
C09126	Genistein 7-O-beta-D-glucoside	1735
C01040	L-Gulono-1,4-lactone	1736
C01117	Nucleoside 5'-phosphate	1737
C00801	Nucleoside	1738
C00676	Deoxynucleoside 5'-phosphate	1739
C00802	Oxalureate	1740
C01444	Oxamate	1741
C01842	Pentanamide	1742
C00803	Pentanoate	1743
C05985	2-Propynal	1744
C06202	Salicylaldehyde	1745
C01405	Aspirin	1746
C00806	Tryptophan	1747
C06067	Dimethylallyltryptophan	1748
C01765	(+)-Borneol	1749
C00808	(+)-Camphor	1750
C01766	(-)-Borneol	1751
C00809	(-)-Camphor	1752
C03044	(R,R)-Butane-2,3-diol	1753
C01769	(S)-Acetoin	1754
C04415	4-O-beta-D-Glucosyl-4-hydroxycinnamate	1755
C05627	4-Hydroxystyrene	1756
C02749	S-Alkyl-L-cysteine	1757
C00812	Alkyl thiol	1758
C02675	Dihydrobiochanin A	1759
C00815	Citramalate	1760
C04381	DNA 4,6-diamino-5-formamidopyrimidine	1761
C00821	DNA adenine	1762
C03391	DNA 6-methylaminopurine	1763
C05604	2-Carboxy-2,3-dihydro-5,6-dihydroxyindole	1764
C00828	Menaquinone	1765
C05819	Menaquinol	1766
C00829	Naphthalene	1767
C04314	cis-1,2-Dihydronaphthalene-1,2-diol	1768
C02287	Hydroxymalonate	1769
C00830	Oxomalonate	1770
C00872	Aminomalonate	1771
C00831	Pantetheine	1772
C04079	N-((R)-Pantothenoyl)-L-cysteine	1773
C00835	Sepiapterin	1774
C02333	Xanthopterin-B2	1775
C02953	7,8-Dihydrobiopterin	1776
C00836	Sphinganine	1777
C00839	Tropomyosin	1778
C03016	O-Phosphotropomyosin	1779
C00841	Xanthotoxol	1780
C01864	Xanthotoxin	1781
C06017	dTDP-D-glucuronate	1782
C08325	Amygdalin	1783
C01546	2-Furoate	1784
C00845	2-Furoyl-CoA	1785
C03724	S-(5-Hydroxy-2-furoyl)-CoA	1786
C00846	3-Oxoadipate	1787
C02222	2-Maleylacetate	1788
C03586	2-Oxo-2,3-dihydrofuran-5-acetate	1789
C06050	2-Methyl-3-hydroxy-5-formylpyridine-4-carboxylate	1790
C03092	6-endo-Hydroxycineole	1791
C00848	6-Oxocineole	1792
C04718	1,6,6-Trimethyl-2,7-dioxabicyclo[3.2.2]nonan-3-one	1793
C03062	2-O-Caffeoylglucarate	1794
C02823	Cyanocobalamin	1795
C00856	DNA cytosine	1796
C03110	DNA N4-methylcytosine	1797
C00858	Formononetin	1798
C01562	Calycosin	1799
C00859	Gibberellin A1	1800
C03579	Gibberellin A8	1801
C02035	Gibberellin A20	1802
C01100	L-Histidinol phosphate	1803
C01001	Formylmethanofuran	1804
C00862	Methanofuran	1805
C03492	D-4'-Phosphopantothenate	1806
C00868	tRNA uridine	1807
C04510	3-[(3S)-3-Amino-3-carboxypropyl]-uridine in tRNA	1808
C02764	tRNA pseudouridine	1809
C03042	(R)-2-Hydroxystearate	1810
C00869	2-Oxooctadecanoic acid	1811
C03045	(S)-2-Hydroxystearate	1812
C00870	4-Nitrophenol	1813
C02235	4-Nitrocatechol	1814
C03360	4-Nitrophenyl phosphate	1815
C00876	Coenzyme F420	1816
C01080	Reduced coenzyme F420	1817
C02411	Glutaconyl-1-CoA	1818
C05231	L-3-Aminobutyryl-CoA	1819
C02331	Vinylacetyl-CoA	1820
C01216	2-Dehydro-3-deoxy-D-galactonate	1821
C01635	tRNA(Ala)	1822
C00886	L-Alanyl-tRNA	1823
C04372	3-O-L-Alanyl-1-O-phosphatidylglycerol	1824
C02123	3-Propylmalate	1825
C00888	Pentanoyl-CoA	1826
C00892	Pregnan-21-ol	1827
C00891	Pregnan-21-al	1828
C05668	3-Hydroxypropionyl-CoA	1829
C02335	beta-Alanyl-CoA	1830
C03455	11-cis-Retinyl palmitate	1831
C04181	3-Hydroxy-3-methyl-2-oxobutanoic acid	1832
C01933	L-Norleucine	1833
C00902	2-Oxohexanoic acid	1834
C02394	Cinnamyl alcohol	1835
C21029	(R)-3-Ureidoisobutyrate	1836
C00908	Gentamicin C1a	1837
C03524	N2'-Acetylgentamicin C1a	1838
C00909	Leukotriene A4	1839
C02165	Leukotriene B4	1840
C02166	Leukotriene C4	1841
C00916	Cephalosporin C	1842
C03112	Deacetylcephalosporin C	1843
C04712	(7R)-7-(5-Carboxy-5-oxopentanoyl)aminocephalosporinate	1844
C00918	Chloramphenicol	1845
C03601	Chloramphenicol 3-acetate	1846
C01300	2-Amino-4-hydroxy-6-hydroxymethyl-7,8-dihydropteridine	1847
C04807	2-Amino-7,8-dihydro-4-hydroxy-6-(diphosphooxymethyl)pteridine	1848
C00922	2,3-Dimethylmaleate	1849
C02295	Methylitaconate	1850
C01739	Nocardicin E	1851
C00927	Isonocardicin A	1852
C01941	Nocardicin A	1853
C06016	Pentosan	1854
C02912	(R)-Propane-1,2-diol	1855
C06159	2-Dehydro-3-deoxy-D-fuconate	1856
C03935	6beta-Hydroxy-17beta-estradiol	1857
C05295	19-Oxotestosterone	1858
C05301	2-Hydroxyestradiol	1859
C05141	Estriol	1860
C05503	Estradiol-17beta 3-glucuronide	1861
C05834	3-Methyldioxyindole	1862
C02938	3-Indoleacetonitrile	1863
C04197	Indole-3-acetyl-beta-1-D-glucoside	1864
C04211	N(6)-[(Indol-3-yl)acetyl]-L-lysine	1865
C05835	2-Formaminobenzoylacetate	1866
C05560	L-2-Aminoadipate adenylate	1867
C05823	3-Mercaptolactate	1868
C00958	Plasmenylcholine	1869
C03454	1-Alkenyl-2-acylglycerol	1870
C00961	Sterigmatocystin	1871
C03686	O-Methylsterigmatocystin	1872
C03683	6-Demethylsterigmatocystin	1873
C01767	(-)-Carvone	1874
C02457	Propane-1,3-diol	1875
C01021	Aromatic amino acid	1876
C00972	Aromatic oxo acid	1877
C00973	Cyclomaltodextrin	1878
C03648	cis-3,4-Leucopelargonidin	1879
C05903	Kaempferol	1880
C01598	Melatonin	1881
C03584	3-(Uracil-1-yl)-L-alanine	1882
C05824	S-Sulfo-L-cysteine	1883
C01513	Lupinate	1884
C00980	Polyvinyl alcohol	1885
C01166	Oxidized polyvinyl alcohol	1886
C00982	Renilla luciferin	1887
C03717	Oxidized Renilla luciferin	1888
C02555	Luciferyl sulfate	1889
C00991	alpha-D-Aldose 1-phosphate	1890
C01599	NDP-aldose	1891
C00995	Ferricytochrome b1	1892
C00998	Ferrocytochrome b1	1893
C01003	Myosin light chain	1894
C03875	Myosin light chain phosphate	1895
C01012	(R)-Pantolactone	1896
C01125	Dihydro-4,4-dimethyl-2,3-furandione	1897
C01019	6-Deoxy-L-galactose	1898
C02475	alpha-L-Fucoside	1899
C01721	L-Fuculose	1900
C04226	6-Oxo-1,4,5,6-tetrahydronicotinate	1901
C01051	Uroporphyrinogen III	1902
C05766	Uroporphyrinogen I	1903
C01025	Lipid hydroperoxide	1904
C01356	Lipid	1905
C03955	N6-Acetyl-N6-hydroxy-L-lysine	1906
C01033	2-Methylbutanoyl-CoA	1907
C03345	2-Methylbut-2-enoyl-CoA	1908
C15980	(S)-2-Methylbutanoyl-CoA	1909
C15979	[Dihydrolipoyllysine-residue (2-methylpropanoyl)transferase] S-(2-methylbutanoyl)dihydrolipoyllysine	1910
C02647	4-Guanidinobutanal	1911
C01037	7,8-Diaminononanoate	1912
C03409	N-Formimino-L-aspartate	1913
C01048	Polyprenyl phosphate	1914
C03799	Polyprenylphosphate-glucose	1915
C01050	UDP-N-acetylmuramate	1916
C02463	Precorrin 2	1917
C02469	Uroporphyrin III	1918
C03263	Coproporphyrinogen III	1919
C01724	Lanosterol	1920
C01902	Cycloartenol	1921
C01297	6-Hydroxypseudooxynicotine	1922
C01058	11beta-Hydroxysteroid	1923
C01985	11-Oxosteroid	1924
C01596	Maleamate	1925
C02502	2-Hydroxypyridine	1926
C01060	3,5-Diiodo-L-tyrosine	1927
C01244	3,5-Diiodo-4-hydroxyphenylpyruvate	1928
C01829	Thyroxine	1929
C02656	Pimelate	1930
C01063	6-Carboxyhexanoyl-CoA	1931
C01092	8-Amino-7-oxononanoate	1932
C01066	Cyclohexane-1,3-dione	1933
C02129	5-Oxohexanoic acid	1934
C03228	3-Hydroxycyclohexanone	1935
C03719	Phenylacetothiohydroximate	1936
C01069	Desulfoglucotropeolin	1937
C02153	Glucotropaeolin	1938
C03789	N,6-O-Disulfo-D-glucosamine	1939
C01078	Procollagen L-proline	1940
C04397	Procollagen trans-3-hydroxy-L-proline	1941
C04398	Procollagen trans-4-hydroxy-L-proline	1942
C01079	Protoporphyrinogen IX	1943
C04752	2-Methyl-4-amino-5-hydroxymethylpyrimidine diphosphate	1944
C04327	4-Methyl-5-(2-phosphoethyl)thiazole	1945
C01122	cis-2,3-Dehydroacyl-CoA	1946
C03197	(S)-3-Hydroxybutanoate	1947
C01087	(R)-2-Hydroxyglutarate	1948
C04318	11-O-Demethyl-17-O-deacetylvindoline	1949
C01091	Deacetylvindoline	1950
C01626	Vindoline	1951
C04425	S-Adenosyl-4-methylthio-2-oxobutanoate	1952
C02888	Sorbose 1-phosphate	1953
C01113	D-Galactose 6-phosphate	1954
C01267	3-(Imidazol-4-yl)-2-oxopropyl phosphate	1955
C01108	1,2,3-Trihydroxybenzene	1956
C01249	7,8-Dihydro-7,8-dihydroxykynurenate	1957
C01111	7,8-Dihydroxykynurenate	1958
C05641	5-(3'-Carboxy-3'-oxopropenyl)-4,6-dihydroxypicolinate	1959
C04478	3-Deoxy-D-manno-octulosonate 8-phosphate	1960
C03847	6-Phospho-beta-D-galactoside	1961
C05396	Lactose 6'-phosphate	1962
C04292	5'-Phosphonucleoside 3'-diphosphate	1963
C04212	3',5'-Cyclic nucleotide	1964
C02485	(-)-Isopiperitenone	1965
C02140	Corticosterone	1966
C01124	18-Hydroxycorticosterone	1967
C01780	Aldosterone	1968
C01126	(2E,6E)-Farnesol	1969
C03461	2-trans,6-trans-Farnesal	1970
C03220	(2Z,6E)-Farnesol	1971
C03079	4-Hydroxy-L-glutamate	1972
C01495	Flavonol	1973
C03946	Flavonol 3-O-beta-D-glucoside	1974
C15555	Flavonol 3-O-D-glycoside	1975
C04069	Flavonol 3-O-D-xylosylglycoside	1976
C04352	(R)-4'-Phosphopantothenoyl-L-cysteine	1977
C03375	Norspermidine	1978
C01139	[Acetyl-CoA carboxylase]	1979
C01247	[Acetyl-CoA carboxylase] phosphate	1980
C01141	beta-Adrenergic receptor	1981
C04141	Phospho-beta-adrenergic receptor	1982
C01186	(3S,5S)-3,5-Diaminohexanoate	1983
C03921	2-Dehydro-3-deoxy-D-glucarate	1984
C01147	2-Hydroxycyclohexan-1-one	1985
C06105	Cyclohexane-1,2-dione	1986
C03739	trans-1,2-Cyclohexanediol	1987
C03241	6-Hydroxyhexan-6-olide	1988
C01149	4-Trimethylammoniobutanal	1989
C01259	3-Hydroxy-N6,N6,N6-trimethyl-L-lysine	1990
C03897	Quercetin 3,3',7-trissulfate	1991
C01877	4-Oxoproline	1992
C04281	L-1-Pyrroline-3-hydroxy-5-carboxylate	1993
C03440	cis-4-Hydroxy-D-proline	1994
C06189	Cyclic 2,3-bisphospho-D-glycerate	1995
C04043	3,4-Dihydroxyphenylacetaldehyde	1996
C04642	2-Hydroxy-5-carboxymethylmuconate semialdehyde	1997
C05582	Homovanillate	1998
C03077	4-Chlorophenylacetate	1999
[truncated: 5,406 more rows]

## Sheet: start metabolites S
KEGG ID	metabolite name		internal metabolite id
C00018	Pyridoxal phosphate		187
C00022	Pyruvate		13
C00025	L-Glutamate		35
C00026	2-Oxoglutarate		37
C00031	D-Glucose		18
C00033	Acetate		225
C00036	Oxaloacetate		218
C00037	Glycine		300
C00041	L-Alanine		237
C00042	Succinate		314
C00047	L-Lysine		337
C00048	Glyoxylate		24
C00049	L-Aspartate		298
C00062	L-Arginine		402
C00064	L-Glutamine		36
C00065	L-Serine		221
C00072	Ascorbate		114
C00073	L-Methionine		190
C00074	Phosphoenolpyruvate		211
C00077	L-Ornithine		403
C00078	L-Tryptophan		469
C00079	L-Phenylalanine		478
C00082	L-Tyrosine		59
C00084	Acetaldehyde		48
C00085	D-Fructose 6-phosphate		506
C00090	Catechol		99
C00092	D-Glucose 6-phosphate		266
C00093	sn-Glycerol 3-phosphate		551
C00095	D-Fructose		272
C00097	L-Cysteine		517
C00099	beta-Alanine		364
C00103	D-Glucose 1-phosphate		258
C00106	Uracil		618
C00108	Anthranilate		540
C00109	2-Oxobutanoate		455
C00111	Glycerone phosphate		553
C00114	Choline		649
C00116	Glycerol		552
C00117	D-Ribose 5-phosphate		196
C00118	D-Glyceraldehyde 3-phosphate		554
C00120	Biotin		678
C00121	D-Ribose		665
C00122	Fumarate		315
C00123	L-Leucine		692
C00124	D-Galactose		697
C00129	Isopentenyl diphosphate		312
C00133	D-Alanine		32
C00134	Putrescine		735
C00135	L-Histidine		752
C00137	myo-Inositol		39
C00140	N-Acetyl-D-glucosamine		769
C00141	3-Methyl-2-oxobutanoic acid		492
C00146	Phenol		195
C00147	Adenine		467
C00148	L-Proline		216
C00149	(S)-Malate		360
C00152	L-Asparagine		151
C00153	Nicotinamide		783
C00156	4-Hydroxybenzoate		296
C00158	Citrate		569
C00159	D-Mannose		351
C00160	Glycolate		595
C00163	Propanoate		319
C00164	Acetoacetate		480
C00166	Phenylpyruvate		416
C00168	Hydroxypyruvate		126
C00170	5'-Methylthioadenosine		870
C00178	Thymine		411
C00179	Agmatine		804
C00180	Benzoate		881
C00181	D-Xylose		771
C00183	L-Valine		644
C00184	Glycerone		207
C00186	(S)-Lactate		505
C00188	L-Threonine		503
C00189	Ethanolamine		754
C00191	D-Glucuronate		538
C00196	2,3-Dihydroxybenzoate		45
C00197	3-Phospho-D-glycerate		267
C00198	D-Glucono-1,5-lactone		668
C00199	D-Ribulose 5-phosphate		934
C00202	Isoflurophate		939
C00204	2-Dehydro-3-deoxy-D-gluconate		842
C00207	Acetone		251
C00209	Oxalate		197
C00212	Adenosine		301
C00213	Sarcosine		954
C00214	Thymidine		957
C00216	D-Arabinose		239
C00217	D-Glutamate		52
C00221	beta-D-Glucose		488
C00222	3-Oxopropanoate		213
C00227	Acetyl phosphate		539
C00230	3,4-Dihydroxybenzoate		673
C00231	D-Xylulose 5-phosphate		250
C00232	Succinate semialdehyde		693
C00233	4-Methyl-2-oxopentanoate		670
C00235	Dimethylallyl diphosphate		777
C00236	3-Phospho-D-glyceroyl phosphate		1015
C00242	Guanine		748
C00245	Taurine		1023
C00246	Butanoic acid		1025
C00247	L-Sorbose		796
C00248	Lipoamide		188
C00249	Hexadecanoic acid		626
C00250	Pyridoxal		161
C00251	Chorismate		846
C00253	Nicotinate		208
C00254	Prephenate		930
C00256	(R)-Lactate		855
C00257	D-Gluconic acid		1054
C00258	D-Glycerate		54
C00259	L-Arabinose		719
C00261	Benzaldehyde		189
C00262	Hypoxanthine		822
C00263	L-Homoserine		56
C00266	Glycolaldehyde		1072
C00267	alpha-D-Glucose		1073
C00268	Dihydrobiopterin		566
C00272	Tetrahydrobiopterin		513
C00273	5-Dehydro-D-fructose		509
C00275	D-Mannose 6-phosphate		1093
C00279	D-Erythrose 4-phosphate		630
C00280	Androstenedione		95
C00292	Aniline		1111
C00294	Inosine		1112
C00295	Orotate		616
C00296	Quinate		953
C00299	Uridine		577
C00300	Creatine		687
C00302	Glutamate		884
C00309	D-Ribulose		245
C00310	D-Xylulose		1125
C00311	Isocitrate		1035
C00312	L-Xylulose		1131
C00314	Pyridoxine		1137
C00315	Spermidine		917
C00318	L-Carnitine		1144
C00319	Sphingosine		160
C00322	2-Oxoadipate		627
C00327	L-Citrulline		763
C00328	L-Kynurenine		1106
C00329	D-Glucosamine		471
C00330	Deoxyguanosine		1172
C00331	Indolepyruvate		240
C00333	D-Galacturonate		1110
C00334	4-Aminobutanoate		932
C00337	(S)-Dihydroorotate		502
C00345	6-Phospho-D-gluconate		597
C00346	Ethanolamine phosphate		511
C00349	2-Methyl-3-oxopropanoate		60
C00352	D-Glucosamine 6-phosphate		1229
C00355	3,4-Dihydroxy-L-phenylalanine		1233
C00366	Urate		62
C00371	Zeatin		63
C00376	Retinal		883
C00378	Thiamine		377
C00379	Xylitol		498
C00380	Cytosine		1012
C00383	Malonate		740
C00385	Xanthine		776
C00386	Carnosine		741
C00387	Guanosine		562
C00388	Histamine		477
C00392	Mannitol		1264
C00398	Tryptamine		299
C00400	(-)-Menthol		1280
C00402	D-Aspartate		346
C00407	L-Isoleucine		1302
C00408	L-Pipecolate		820
C00414	Cyclohexanone		1222
C00417	cis-Aconitate		484
C00418	(R)-Mevalonate		889
C00423	trans-Cinnamate		621
C00424	(S)-Lactaldehyde		65
C00429	5,6-Dihydrouracil		1334
C00430	5-Aminolevulinate		243
C00431	5-Aminopentanoate		731
C00433	2,5-Dioxopentanoate		466
C00436	N-Carbamoylputrescine		361
C00437	N-Acetylornithine		1343
C00438	N-Carbamoyl-L-aspartate		1064
C00439	N-Formimino-L-glutamate		369
C00441	L-Aspartate 4-semialdehyde		490
C00446	alpha-D-Galactose 1-phosphate		1282
C00449	N6-(L-1,3-Dicarboxypropyl)-L-lysine		1357
C00450	(S)-2,3,4,5-Tetrahydropyridine-2-carboxylate		470
C00451	(1R,2S)-1-Hydroxypropane-1,2,3-tricarboxylate		1365
C00463	Indole		1370
C00466	Acetoin		500
C00468	Estrone		1377
C00469	Ethanol		1239
C00472	p-Benzoquinone		1047
C00473	Retinol		378
C00474	Ribitol		1124
C00475	Cytidine		67
C00476	D-Lyxose		1388
C00479	Propanal		1294
C00481	Pyrazole		495
C00482	Sinapate		1397
C00483	Tyramine		1401
C00487	Carnitine		1311
C00489	Glutarate		575
C00490	Itaconate		1404
C00491	L-Cystine		217
C00493	Shikimate		1412
C00497	(R)-Malate		1416
C00499	Allantoate		1418
C00502	D-Xylonate		579
C00503	Erythritol		1422
C00506	L-Cysteate		1059
C00507	L-Rhamnose		1426
C00508	L-Ribulose		1504
C00509	Naringenin		1434
C00511	Acrylic acid		468
C00514	D-Mannonate		797
C00515	D-Ornithine		1014
C00517	Hexadecanal		1193
C00519	Hypotaurine		1445
C00521	(-)-Limonene		1448
C00522	(R)-Pantoate		1452
C00523	Androsterone		1115
C00525	D-Tryptophan		805
C00526	Deoxyuridine		1057
C00530	Hydroquinone		1037
C00532	L-Arabitol		1097
C00534	Pyridoxamine		800
C00535	Testosterone		965
C00542	Cystathionine		1471
C00543	Dimethylamine		1475
C00544	Homogentisate		212
C00545	L-Arabinonate		1479
C00546	Methylglyoxal		1485
C00547	L-Noradrenaline		1487
C00552	meso-Tartaric acid		730
C00553	(+)-Neomenthol		1060
C00555	4-Aminobutyraldehyde		1492
C00556	Benzyl alcohol		1175
C00557	Cyclopentanone		1226
C00558	D-Tagaturonate		1063
C00559	Deoxyadenosine		1468
C00561	Mandelonitrile		1108
C00565	Trimethylamine		1306
C00568	4-Aminobenzoate		651
C00571	Cyclohexylamine		660
C00576	Betaine aldehyde		1024
C00577	D-Glyceraldehyde		1501
C00579	Dihydrolipoamide		410
C00580	Dimethyl sulfide		1322
C00581	Guanidinoacetate		1513
C00583	Propane-1,2-diol		927
C00586	2-Deoxy-D-glucose		650
C00587	3-Hydroxybenzoate		1517
C00588	Choline phosphate		1017
C00590	Coniferyl alcohol		1524
C00593	Sulfoacetaldehyde		847
C00596	2-Hydroxy-2,4-pentadienoate		353
C00601	Phenylacetaldehyde		560
C00603	(-)-Ureidoglycolate		5970
C00606	3-Sulfino-L-alanine		1127
C00612	N1-Acetylspermidine		669
C00618	3-Dehydro-L-gulonate		662
C00620	alpha-D-Ribose 1-phosphate		238
C00623	sn-Glycerol 1-phosphate		255
C00624	N-Acetyl-L-glutamate		1456
C00627	Pyridoxine phosphate		459
C00628	2,5-Dihydroxybenzoate		1087
C00631	2-Phospho-D-glycerate		803
C00632	3-Hydroxyanthranilate		572
C00633	4-Hydroxybenzaldehyde		1169
C00636	D-Mannose 1-phosphate		74
C00637	Indole-3-acetaldehyde		1086
C00642	4-Hydroxyphenylacetate		508
C00643	5-Hydroxy-L-tryptophan		322
C00644	D-Mannitol 1-phosphate		254
C00645	N-Acetyl-D-mannosamine		1584
C00647	Pyridoxamine phosphate		1586
C00650	4-Hydroxymandelonitrile		958
C00651	4-Methylene-L-glutamate		948
C00652	D-Arabinono-1,4-lactone		1600
C00663	beta-D-Glucose 1-phosphate		615
C00666	LL-2,6-Diaminoheptanedioate		366
C00668	alpha-D-Glucose 6-phosphate		655
C00669	gamma-L-Glutamyl-L-cysteine		1281
C00670	sn-Glycero-3-phosphocholine		956
C00671	(S)-3-Methyl-2-oxopentanoic acid		672
C00672	2-Deoxy-D-ribose 1-phosphate		1095
C00673	2-Deoxy-D-ribose 5-phosphate		1339
C00674	5alpha-Androstane-3,17-dione		343
C00679	5-Dehydro-4-deoxy-D-glucarate		535
C00680	meso-2,6-Diaminoheptanedioate		1070
C00682	2-Hydroxymuconate semialdehyde		753
C00684	2-Dehydro-3-deoxy-L-arabinonate		1645
C00691	2,4,6/3,5-Pentahydroxycyclohexanone		1647
C00712	(9Z)-Octadecenoic acid		223
C00715	Pterin		1499
C00716	Serine		1655
C00719	Betaine		1657
C00727	Orcinol		706
C00729	Tropine		347
C00736	Cysteine		222
C00739	D-Lysine		1366
C00740	D-Serine		4464
C00741	Diacetyl		1679
C00745	Nicotine		1684
C00747	Pyridine		76
C00750	Spermine		1689
C00755	4-Hydroxy-3-methoxy-benzaldehyde		1693
C00756	1-Octanol		788
C00758	Bergaptol		1700
C00763	D-Proline		3946
C00764	D-Sorbose		1314
C00770	L-Idonate		1703
C00772	Mevaldate		1711
C00774	Phloretin		1581
C00779	Scytalone		1658
C00780	Serotonin		742
C00783	Tropinone		1720
C00785	Urocanate		1481
C00786	(-)-Vestitone		1117
C00788	L-Adrenaline		412
C00791	Creatinine		580
C00792	D-Arginine		568
C00793	D-Cysteine		1729
C00794	D-Sorbitol		1731
C00795	D-Tagatose		910
C00797	Ethylamine		1740
C00800	L-Gulonate		1743
C00802	Oxalureate		975
C00803	Pentanoate		537
C00804	Propynoate		1747
C00805	Salicylate		1750
C00806	Tryptophan		1752
C00808	(+)-Camphor		1672
C00809	(-)-Camphor		496
C00810	(R)-Acetoin		622
C00811	4-Coumarate		1734
C00813	Barbiturate		1760
C00814	Biochanin A		940
C00815	Citramalate		1608
C00817	D-Altronate		415
C00818	D-Glucarate		905
C00819	D-Glutamine		79
C00820	D-Threonine		1438
C00822	Dopaquinone		482
C00823	1-Hexadecanol		1767
C00826	L-Arogenate		1770
C00829	Naphthalene		1772
C00830	Oxomalonate		1774
C00831	Pantetheine		1780
C00835	Sepiapterin		1265
C00841	Xanthotoxol		1495
C00843	(-)-Menthone		1787
C00844	Prunasin		1036
C00846	3-Oxoadipate		1792
C00847	4-Pyridoxate		1303
C00848	6-Oxocineole		456
C00854	Cyclohexanol		1798
C00855	D-Methionine		734
C00858	Formononetin		1423
C00860	L-Histidinol		1447
C00861	L-Rhamnulose		1811
C00864	Pantothenate		1813
C00869	2-Oxooctadecanoic acid		1771
C00870	4-Nitrophenol		1588
C00872	Aminomalonate		1174
C00878	D-Arabinonate		701
C00879	D-Galactarate		1008
C00880	D-Galactonate		1179
C00881	Deoxycytidine		1040
C00884	Homocarnosine		290
C00885	Isochorismate		1381
C00898	(R,R)-Tartaric acid		12
C00899	11-cis-Retinol		1834
C00900	2-Acetolactate		1466
C00902	2-Oxohexanoic acid		911
C00903	Cinnamaldehyde		873
C00905	D-Fructuronate		653
C00906	5,6-Dihydrothymine		1849
C00919	Choline sulfate		66
C00922	2,3-Dimethylmaleate		1049
C00931	Porphobilinogen		247
C00937	(R)-Lactaldehyde		1113
C00940	2-Oxoglutaramate		390
C00944	3-Dehydroquinate		1570
C00951	Estradiol-17beta		1571
C00954	Indole-3-acetate		1150
C00955	Indole-3-ethanol		576
C00956	L-2-Aminoadipate		1442
C00957	Mercaptopyruvate		773
C00964	(-)-trans-Carveol		663
C00966	2-Dehydropantoate		1034
C00969	3-Hydroxypropanal		1428
C00971	4-Pyridoxolactone		856
C00974	Dihydrokaempferol		475
C00975	Dihydroxyfumarate		1717
C00977	L-Tryptophanamide		418
C00978	N-Acetylserotonin		696
C00979	O-Acetyl-L-serine		1132
C00984	alpha-D-Galactose		823
C00986	1,3-Diaminopropane		342
C00988	2-Phosphoglycolate		729
C00990	5-Aminopentanamide		1042
C00993	D-Alanyl-D-alanine		417
C01004	N-Methylnicotinate		1502
C01005	O-Phospho-L-serine		9
C01008	Trimethylsulfonium		1896
C01010	Urea-1-carboxylate		973
C01012	(R)-Pantolactone		1898
C01013	3-Hydroxypropanoate		80
C01019	6-Deoxy-L-galactose		952
C01020	6-Hydroxynicotinate		341
C01026	N,N-Dimethylglycine		4869
C01028	N6-Hydroxy-L-lysine		1178
C01029	N8-Acetylspermidine		1473
C01035	4-Guanidinobutanoate		1912
C01036	4-Maleylacetoacetate		1736
C01037	7,8-Diaminononanoate		363
C01040	L-Gulono-1,4-lactone		951
C01042	N-Acetyl-L-aspartate		385
C01043	N-Carbamoylsarcosine		384
C01044	N-Formyl-L-aspartate		437
C01045	N-Formyl-L-glutamate		1732
C01046	N-Methyl-L-glutamate		1446
C01047	N5-Ethyl-L-glutamine		1678
C01053	(R)-4-Dehydropantoate		82
C01056	(S)-6-Hydroxynicotine		841
C01059	2,5-Dihydroxypyridine		1051
C01061	4-Fumarylacetoacetate		1933
C01062	5-Dehydro-D-gluconate		931
C01066	Cyclohexane-1,3-dione		584
C01068	D-Ribitol 5-phosphate		1165
C01073	N-Acetyl-beta-alanine		452
C01075	N-Sulfo-D-glucosamine		1948
C01077	O-Acetyl-L-homoserine		770
C01087	(R)-2-Hydroxyglutarate		85
C01088	(R)-3,3-Dimethylmalate		1932
C01089	(R)-3-Hydroxybutanoate		563
C01092	8-Amino-7-oxononanoate		546
C01094	D-Fructose 1-phosphate		1730
C01096	Sorbitol 6-phosphate		1325
C01097	D-Tagatose 6-phosphate		1803
C01099	L-Fuculose 1-phosphate		1425
C01100	L-Histidinol phosphate		904
C01101	L-Ribulose 5-phosphate		1469
C01102	O-Phospho-L-homoserine		1313
C01104	Trimethylamine N-oxide		1956
C01107	(R)-5-Phosphomevalonate		1587
C01108	1,2,3-Trihydroxybenzene		1436
C01109	4-Methylene-L-glutamine		1958
C01110	5-Amino-2-oxopentanoic acid		933
C01111	7,8-Dihydroxykynurenate		1954
C01112	D-Arabinose 5-phosphate		1056
C01113	D-Galactose 6-phosphate		447
C01114	L-Arabinono-1,4-lactone		634
C01115	L-Galactono-1,4-lactone		1443
C01118	O-Succinyl-L-homoserine		1897
C01123	(-)-trans-Isopiperitenol		1969
C01125	Dihydro-4,4-dimethyl-2,3-furandione		354
C01126	(2E,6E)-Farnesol		1326
C01127	4-Hydroxy-2-oxoglutarate		2129
C01131	L-Rhamnulose 1-phosphate		766
C01132	N-Acetyl-D-galactosamine		348
C01133	N-Acetyl-D-glucosaminate		25
C01142	(3S)-3,6-Diaminohexanoate		1985
C01146	2-Hydroxy-3-oxopropanoate		1989
C01147	2-Hydroxycyclohexan-1-one		736
C01149	4-Trimethylammoniobutanal		787
C01152	N(pi)-Methyl-L-histidine		929
C01157	Hydroxyproline		1578
C01159	2,3-Bisphospho-D-glycerate		1389
C01161	3,4-Dihydroxyphenylacetate		988
C01162	3-(Pyrazol-1-yl)-L-alanine		234
C01163	3-Carboxy-cis,cis-muconate		972
C01165	L-Glutamate 5-semialdehyde		1713
C01172	beta-D-Glucose 6-phosphate		755
C01173	1,3,8-Naphthalenertriol		73
C01177	Inositol 1-phosphate		450
C01179	3-(4-Hydroxyphenyl)pyruvate		1399
C01180	4-Methylthio-2-oxobutanoic acid		2018
C01181	4-Trimethylammoniobutanoate		1983
C01183	N,N-Dimethylaniline N-oxide		959
C01186	(3S,5S)-3,5-Diaminohexanoate		1206
C01187	3-Deoxy-D-manno-octulosonate		2037
C01188	3-Hydroxy-2-methylpropanoate		1207
C01198	3-(2-Hydroxyphenyl)propanoate		2043
C01205	(R)-3-Amino-2-methylpropanoate		1202
C01207	3-(3,4-Dihydroxyphenyl)lactate		1618
C01210	N-Methylethanolamine phosphate		998
C01214	1-Amino-1-deoxy-scyllo-inositol		1821
C01215	2-(Acetamidomethylene)succinate		1201
C01216	2-Dehydro-3-deoxy-D-galactonate		2064
C01218	6-Phospho-2-dehydro-D-gluconate		1098
C01226	12-OPDA		906
C01227	Dehydroepiandrosterone		192
C01233	sn-Glycero-3-phosphoethanolamine		547
C01234	1-Aminocyclopropane-1-carboxylate		2073
C01236	D-Glucono-1,5-lactone 6-phosphate		1957
C01239	N-Acetyl-beta-D-glucosaminylamine		1341
C01249	7,8-Dihydro-7,8-dihydroxykynurenate		249
C01250	N-Acetyl-L-glutamate 5-semialdehyde		1163
C01251	(R)-2-Hydroxybutane-1,2,4-tricarboxylate		101
C01252	4-(2-Aminophenyl)-2,4-dioxobutanoate		1990
C01255	N-(6-Aminohexanoyl)-6-aminohexanoate		1248
C01259	3-Hydroxy-N6,N6,N6-trimethyl-L-lysine		2097
C01262	beta-Alanyl-N(pi)-methyl-L-histidine		1955
C01263	3,6,9-Trihydroxypterocarpan		2052
C01267	3-(Imidazol-4-yl)-2-oxopropyl phosphate		1528
C01270	3-Hydroxy-2-methylpyridine-5-carboxylate		2110
C01273	2-Hydroxy-6-oxo-6-phenylhexa-2,4-dienoate		2000
C01275	(3E)-4-(2-Carboxyphenyl)-2-oxobut-3-enoate		1241
C01278	2-Carboxy-2,5-dihydro-5-oxofuran-2-acetate		2051
C01279	4-Amino-5-hydroxymethyl-2-methylpyrimidine		671
C01283	1-Amino-1-deoxy-scyllo-inositol 4-phosphate		2136
C01286	2-Dehydro-3-deoxy-6-phospho-D-galactonate		1922
C01295	2D-5-O-Methyl-2,3,5/4,6-pentahydroxycyclohexanone		2138
C01297	6-Hydroxypseudooxynicotine		1847
C01298	1D-1-Guanidino-3-amino-1,3-dideoxy-scyllo-inositol		5322
C01300	2-Amino-4-hydroxy-6-hydroxymethyl-7,8-dihydropteridine		1068
C01378	Fustin		691
C01380	Ethylene glycol		1691
C01384	Maleic acid		3901
C01387	Octane		4777
C01389	Phytol		2177
C01394	Xylose		784
C01401	Alanine		1746
C01403	Anisole		2178
C01405	Aspirin		53
C01407	Benzene		746
C01408	Benzoin		1215
C01412	Butanal		2182
C01414	Casbene		365
C01418	Cycasin		705
C01419	Cys-Gly		92
C01420	Cystine		1741
C01424	Gallate		1407
C01444	Oxamate		2458
C01448	Questin		2195
C01449	Queuine		3676
C01451	Salicin		1488
C01454	Toluate		2200
C01455	Toluene		2198
C01456	Tropate		1567
C01467	3-Cresol		2207
C01468	4-Cresol		2209
C01470	Acacetin		2210
C01471	Acrolein		1429
C01474	Alizarin		2199
C01477	Apigenin		2215
C01479	Atropine		2218
C01487	D-Allose		1699
C01488	D-Apiose		1278
C01489	D-Iditol		2221
C01494	Ferulate		2220
C01499	Geranial		541
C01500	Geraniol		2223
C01502	o-Methoxyphenol		4772
C01504	Indanone		1128
C01507	L-Iditol		2226
C01508	L-Lyxose		2228
C01510	L-Xylose		2232
C01514	Luteolin		2234
C01516	Morphine		5438
C01526	Ricinine		1376
C01530	Octadecanoic acid		2197
C01537	Urethane		1690
C01542	o-Cresol		1784
C01545	1-Octanal		3754
C01546	2-Furoate		2246
C01548	Acetylene		1694
C01550	Agaritine		1799
C01557	Bergapten		2217
C01562	Calycosin		5434
C01569	D-Apiitol		2256
C01571	Decanoic acid		2260
C01575	Ephedrine		2262
C01582	Galactose		879
C01585	Hexanoic acid		2263
C01586	Hippurate		2267
C01589	Imidazole		2271
C01592	Licodione		2272
C01594	Linamarin		1925
C01595	Linoleate		1881
C01596	Maleamate		1671
C01598	Melatonin		2277
C01602	Ornithine		1016
C01606	Phthalate		448
C01616	Tauropine		2008
C01620	Threonate		3753
C01624	Vermelone		349
C01659	Acrylamide		2329
C01672	Cadaverine		1441
C01677	Coformycin		2332
C01678	Cysteamine		686
C01680	D-Fuconate		2333
C01685	D-Ribonate		698
C01693	L-Dopachrome		2222
C01697	Galactitol		2088
C01710	Indan-1-ol		5664
C01717	4-Hydroxy-2-quinolinecarboxylic acid		2354
C01719	L-Fructose		1900
C01720	L-Fuconate		5663
C01721	L-Fuculose		1670
C01722	L-Glucitol		1048
C01726	D-Lombricine		2359
C01727	Lumichrome		2233
C01732	Mesaconate		1704
C01735	Morphinone		1465
C01744	Phloretate		2642
C01745	Pinosylvin		3642
C01746	Piperidine		2236
C01751	Resorcinol		2368
C01752	Scopoletin		3042
C01757	Triacetate		1247
C01760	(6S,9R)-Vomifoliol		1749
C01762	Xanthosine		1751
C01765	(+)-Borneol		1874
C01766	(-)-Borneol		1754
C01767	(-)-Carvone		1021
C01769	(S)-Acetoin		1319
C01771	2-Butenoate		2376
C01772	trans-2-Hydroxycinnamate		1605
C01779	Albendazole		2392
C01801	Deoxyribose		5110
C01816	Heptadecane		2396
C01825	L-Galactose		524
C01826	L-Norvaline		2391
C01837	Nitroethane		94
C01838	Octadecanal		1352
C01839	Orsellinate		1742
C01841	Pentalenene		946
C01842	Pentanamide		2407
C01845	Propan-2-ol		1103
C01853	Stipitatate		1353
C01857	Thioacetate		1781
C01860	Trichodiene		2415
C01864	Xanthotoxin		2031
C01868	(+)-Sabinone		2416
C01869	(-)-Sympatol		2419
C01874	2-Iodophenol		1992
C01875	2-Undecanone		235
C01877	4-Oxoproline		1304
C01879	Pidolic acid		1477
C01880	epsilon-Caprolactone		2424
C01888	Aminoacetone		681
C01892	Asparagusate		3890
C01893	Biotin amide		2428
C01904	D-Arabitol		683
C01906	D-Hamamelose		739
C01909	Dethiobiotin		1833
C01929	L-Histidinal		2439
C01933	L-Norleucine		1031
C01934	L-Rhamnonate		2449
C01948	Pentadecanal		2451
C01949	Pentan-2-one		1018
C01951	Piperitenone		1403
C01959	Taurocyamine		2460
C01962	Thiocysteine		2461
C01983	(R)-Mandelate		123
C01984	(S)-Mandelate		542
C01987	2-Aminophenol		750
C01988	2-Nitrophenol		357
C01989	3-Ethylmalate		96
C01990	3-Oxalomalate		2463
C01993	5'-Oxoinosine		652
C01995	Acetone oxime		3734
C01996	Acetylcholine		2208
C01998	Acrylonitrile		1354
C02001	Allyl alcohol		2464
C02004	Aristolochene		1491
C02006	Aspulvinone E		5682
C02020	Cyclopentanol		1435
C02022	D-Erythrulose		3957
C02024	D-Mannuronate		2480
C02029	Dihydrozeatin		1166
C02037	Glycylglycine		2201
C02043	Indolelactate		4460
C02046	L-Hyoscyamine		2003
C02066	Pseudotropine		1102
C02067	Pseudouridine		2406
C02076	Sedoheptulose		1532
C02080	Stipitatonate		2650
C02083	Styrene oxide		1413
C02086	Thioglycolate		291
C02091	(S)-Ureidoglycine		1240
C02107	(S,S)-Tartaric acid		775
C02110	11-cis-Retinal		1825
C02115	2-Methylserine		3798
C02123	3-Propylmalate		2776
C02124	4-Chlorophenol		1934
C02126	4-Nitroaniline		281
C02129	5-Oxohexanoic acid		1061
C02132	Acetylpyruvate		124
C02137	alpha-Oxo-benzeneacetic acid		5667
C02161	2-Aminophenoxazin-3-one		1556
C02162	Isopimpinellin		1611
C02167	Maleylpyruvate		1705
C02170	Methylmalonate		2462
C02183	Phloroglucinol		3079
C02193	Pyruvate oxime		2544
C02201	Veratraldehyde		583
C02206	alpha-Santonin		2414
C02207	beta-Alanopine		2545
C02213	(+)-cis-Sabinol		2547
C02214	(E)-Glutaconate		2549
C02216	1-Methyladenine		419
C02217	10-Oxodecanoate		1149
C02218	Dehydroalanine		1788
C02220	2-Aminomuconate		2553
C02222	2-Maleylacetate		1400
C02223	2-Methylbutanal		600
C02224	2-Methylcholine		2555
C02225	2-Methylcitrate		2559
C02226	2-Methylmaleate		1814
C02231	3-Nitroacrylate		993
C02235	4-Nitrocatechol		961
C02236	4-Sulfobenzoate		1493
C02237	5-Oxo-D-proline		2330
C02240	5-Valerolactone		880
C02243	8-Oxocoformycin		5596
C02253	Benzoylagmatine		479
C02262	D-Galactosamine		882
C02265	D-Phenylalanine		2358
C02266	D-Xylonolactone		1769
C02274	Dihydrocoumarin		2450
C02287	Hydroxymalonate		1136
C02289	Isopiperitenone		636
C02290	L-Carnitinamide		2568
C02291	L-Cystathionine		966
C02293	Latia luciferin		1850
C02294	Methylguanidine		2019
C02295	Methylitaconate		1116
C02299	N-Methylaniline		2194
C02305	Phosphocreatine		2243
C02323	Salicyl alcohol		1775
C02325	Sinapyl alcohol		525
C02333	Xanthopterin-B2		7171
C02336	beta-D-Fructose		1312
C02338	beta-L-Rhamnose		1187
C02341	trans-Aconitate		2581
C02344	(-)-endo-Fenchol		1414
C02348	(R)(-)-Allantoin		100
C02350	(S)-Allantoin		7277
C02351	o-Benzoquinone		659
C02356	(S)-2-Aminobutanoate		5390
C02357	2-Chlorobenzoate		1145
C02359	2-Fluorobenzoate		294
C02360	2-Hydroxyadipate		5398
C02362	2-Oxosuccinamate		2584
C02364	3-Fluorobenzoate		2418
C02366	3-Methyloxindole		810
C02367	3-Oxododecanoic acid		5401
C02370	4-Chlorobenzoate		1496
C02371	4-Fluorobenzoate		1596
C02372	4-Hydroxyaniline		2896
C02373	4-Methylpentanal		869
C02375	4-Chlorocatechol		102
C02376	5-Methylcytosine		2588
C02378	6-Aminohexanoate		5501
C02379	6-Hydroxymellein		2589
C02380	6-Mercaptopurine		1669
C02381	6-Methoxymellein		2181
C02385	Amino acid(Arg-)		1835
C02390	Methylazoxymethanol		1307
C02394	Cinnamyl alcohol		2592
C02395	Cyclohex-2-enone		6991
C02419	Hypotaurocyamine		858
C02426	L-Glyceraldehyde		1424
C02427	L-Homocitrulline		1393
C02431	L-Rhamnofuranose		2448
C02442	N-Methyltyramine		1444
C02445	Nonane-4,6-dione		1875
C02452	Perillyl alcohol		1188
C02457	Propane-1,3-diol		2601
C02462	Sabinene hydrate		7170
C02470	Xanthurenic acid		536
C02476	alpha-L-Rhamnose		1965
C02480	cis,cis-Muconate		695
C02485	(-)-Isopiperitenone		633
C02486	(3R)-beta-Leucine		2546
C02488	(R)-2-Ethylmalate		2608
C02494	1-Methyladenosine		2609
C02495	2'-Hydroxydaidzein		2858
C02497	2-Butyne-1,4-diol		2611
C02498	2-Ethylhexan-1-ol		1610
C02499	2-Hydroxybiphenyl		1926
C02501	2-Hydroxymuconate		772
C02502	2-Hydroxypyridine		481
C02504	alpha-Isopropylmalate		362
C02505	2-Phenylacetamide		689
C02512	3-Cyano-L-alanine		809
C02514	3-Fumarylpyruvate		2107
C02519	4-Methoxybenzoate		747
C02526	Biphenyl-2,3-diol		1668
C02527	Butanoylphosphate		3043
C02532	O-Phospho-D-serine		6147
C02533	Dehydrovomifoliol		1369
C02535	Dimethyl selenide		2264
C02537	Estradiol-17alpha		2219
C02560	N-Acetylimidazole		1726
C02564	N-Feruloylglycine		2557
C02565	N-Methylhydantoin		1398
C02567	N1-Acetylspermine		2625
C02571	O-Acetylcarnitine		2598
C02575	Pentachlorophenol		2629
C02576	Perillyl aldehyde		2554
C02587	Pyrimidodiazepine		282
C02612	(R)-2-Methylmalate		4665
C02614	(S)-2-Methylmalate		2860
C02617	1,4-Naphthoquinone		2644
C02621	13-Hydroxylupanine		5856
C02625	2,4-Dichlorophenol		601
C02627	2-Deoxystreptamine		2613
C02630	2-Hydroxyglutarate		2648
C02631	2-Isopropylmaleate		656
C02632	2-Methylpropanoate		658
C02634	3-Chloro-D-alanine		1135
C02635	3-Chloro-L-alanine		986
C02636	3-Dehydrocarnitine		582
C02637	3-Dehydroshikimate		2652
C02642	3-Ureidopropionate		1911
C02646	4-Coumaryl alcohol		2610
C02647	4-Guanidinobutanal		283
C02648	4-Hydroxy-2-butynal		1930
C02655	6-Acetyl-D-glucose		2205
C02656	Pimelate		947
C02657	6-Methylsalicylate		2656
C02659	Acetone cyanohydrin		1277
C02660	Benzyl thiocyanate		700
C02666	Coniferyl aldehyde		912
C02669	D-Galactono-1,5-lactone		1455
C02670	D-Glucuronolactone		1759
C02674	Deoxyribonolactone		2664
C02675	Dihydrobiochanin A		1681
C02679	Dodecanoic acid		473
C02691	Heteropyrithiamine		472
C02693	(Indol-3-yl)acetamide		388
C02700	L-Formylkynurenine		2677
C02703	L-Serine O-sulfate		694
C02709	N-(Acetyloxy)benzenamine		2773
C02710	N-Acetyl-L-leucine		733
C02713	N-Acetylmuramate		1598
C02714	N-Acetylputrescine		2676
C02718	N-Formiminoglycine		962
C02720	Hydroxylaminobenzene		2261
C02721	N-Methyl-L-alanine		732
C02722	N-Methylhexanamide		1680
C02723	N-Methylputrescine		875
C02724	N-Methylpyridinium		345
C02726	Phosphoagmatine		440
C02727	N6-Acetyl-L-lysine		2684
C02728	N6-Methyl-L-lysine		3889
C02730	2-Succinylbenzoate		2689
C02734	Phenolic phosphate		2693
C02735	Phenylethanolamine		2367
C02740	Photinus luciferin		1417
C02752	Triacetate lactone		2699
C02753	D-Xylono-1,4-lactone		848
C02759	alpha-Pinene-oxide		5637
C02763	2-Hydroxy-3-phenylpropenoate		2543
C02765	(+)-Pseudoephedrine		2548
C02771	1,2-Dihydrosantonin		624
C02774	10-Hydroxydecanoic acid		2479
C02775	2,3-Dihydroxyindole		2705
C02777	2,5-Dioxopiperazine		269
C02778	2-Acetamidofluorene		4044
C02779	2-Dehydro-D-glucose		2707
C02780	2,5-Didehydro-D-gluconate		885
C02782	2-Deoxy-D-gluconate		2709
C02787	2-Methylpropanamine		2585
C02791	3,4-Dichloroaniline		461
C02796	3-Methyleneoxindole		1332
C02798	3-Phosphonopyruvate		2714
C02800	4,5-Dioxopentanoate		2719
C02804	5-Hydroxypentanoate		2377
C02807	Acenaphthenequinone		987
C02809	Albendazole S-oxide		1498
C02814	Benzene-1,2,4-triol		389
C02824	Cyclohexylsulfamate		2726
C02827	D-Glucose 6-sulfate		350
C02835	Imidazole-4-acetate		2445
C02837	L-Lysine 1,6-lactam		6138
C02838	L-Octanoylcarnitine		2017
C02845	Methyl ethyl ketone		596
C02846	N,N-Dimethylaniline		1953
C02876	Propanoyl phosphate		120
C02888	Sorbose 1-phosphate		1243
C02892	Thiamine acetic acid		1266
C02895	Xylitol 5-phosphate		4598
C02904	p-Menthane-3,8-diol		1855
C02909	(2-Naphthyl)methanol		2746
C02912	(R)-Propane-1,2-diol		1323
C02916	(S)-Norlaudanosoline		793
C02917	(S)-Propane-1,2-diol		4330
C02918	1-Methylnicotinamide		2268
C02920	2'-Hydroxyformononetin		2204
C02922	2'-O-Methyllicodione		193
C02923	2,3-Dihydroxytoluene		1046
C02926	Homoserine lactone		2751
C02930	2-Methyleneglutarate		2645
C02932	3,4-Dihydroxypyridine		799
C02933	3,5-Dichlorocatechol		2754
C02934	3-Dehydrosphinganine		1863
C02937	Indole-3-acetaldehyde oxime		1177
C02938	3-Indoleacetonitrile		68
C02946	4-Acetamidobutanoate		5666
C02948	4-Hydroxyhexan-3-one		2761
C02951	5-Hydroxyxanthotoxin		1776
C02952	5-Oxo-1,2-campholide		2763
C02953	7,8-Dihydrobiopterin		2216
C02954	6-Aminopenicillanate		2766
C02962	D-Allose 6-phosphate		661
C02975	Ethyl 3-oxohexanoate		2768
C02979	Glycerol 2-phosphate		476
C02980	Hydroxyanthraquinone		1159
C02983	Abrine		1198
C02985	L-Fucose 1-phosphate		2438
C02989	L-Methionine S-oxide		2227
C02991	L-Rhamnono-1,4-lactone		737
C02994	L-Xylono-1,4-lactone		2775
C02997	N-Acetyl-L-histidine		1156
C03001	N-Benzoyl-D-arginine		1043
C03002	N-Caffeoylputrescine		493
C03003	N-Glucosylnicotinate		625
C03004	N-Hydroxy-L-tyrosine		2777
C03005	N-Methylanthranilate		215
C03012	Naphthalene-1,2-diol		620
C03015	O-Carbamoyl-L-serine		2760
C03030	Uracil 5-carboxylate		4782
C03037	(+)-Bornane-2,5-dione		1753
C03043	(R)-6-Hydroxynicotine		1367
C03044	(R,R)-Butane-2,3-diol		876
C03046	(S,S)-Butane-2,3-diol		2791
C03047	Arcaine		2111
C03056	2,6-Dihydroxypyridine		2793
C03057	2-Carboxybenzaldehyde		2397
C03063	2-Oxohept-3-enedioate		587
C03064	3-Dehydro-L-threonate		2796
C03065	3-Guanidinopropanoate		2799
C03066	3-Hydroxy-L-glutamate		974
C03067	3-Hydroxybenzaldehyde		1999
C03071	3-aci-Nitropropanoate		407
C03077	4-Chlorophenylacetate		2804
C03078	4-Guanidinobutanamide		358
C03081	4-Methylumbelliferone		1336
C03082	4-Phospho-L-aspartate		871
C03087	5-Acetamidopentanoate		859
C03088	5-Hydroxymethyluracil		666
C03089	5-Methylthio-D-ribose		1791
C03090	5-Phosphoribosylamine		2183
C03092	6-endo-Hydroxycineole		2657
C03093	7,8-Dihydroxycoumarin		268
C03098	Benzyl isothiocyanate		935
C03107	D-Glucono-1,4-lactone		2812
C03113	Diisopropyl phosphate		1467
C03114	Dimethylbenzimidazole		1453
C03134	N,N-Dimethylformamide		514
C03137	N-Acetyl-D-tryptophan		1433
C03139	N-Amidino-L-aspartate		1396
C03141	N-Benzoylanthranilate		454
C03142	N-D-Glucosylarylamine		629
C03145	N-Formylmethionine		2453
C03147	N-Malonylanthranilate		794
C03149	N-Phosphotaurocyamine		963
C03150	Nicotinamide-beta-riboside		2818
C03153	N5-Methyl-L-glutamine		1505
C03164	Phenanthrene-3,4-diol		501
C03166	Phosphoguanidinoacetate		451
C03167	Phosphonoacetaldehyde		2821
C03172	S-Methyl-L-methionine		1405
C03173	S-Methylthioglycolate		2822
C03175	Shikimate 3-phosphate		1549
C03178	Tetrahydroxypteridine		2423
C03189	DL-Glycerol 1-phosphate		265
C03194	(R)-1-Aminopropan-2-ol		1947
C03196	(S)-2-Hydroxyglutarate		1566
C03197	(S)-3-Hydroxybutanoate		2112
C03198	(S)-4-Hydroxymandelate		311
C03203	1-Hydroxy-2-naphthoate		1648
C03210	Alanopine		2836
C03212	2,4-Dihydroxypteridine		356
C03215	2-Carboxy-D-arabinitol		2837
C03217	2-Hydroxy-3-oxoadipate		1971
C03219	(E)-2-Methylpropanal oxime		991
C03220	(2Z,6E)-Farnesol		1164
C03223	3,4-Dihydroxyphthalate		1935
C03227	3-Hydroxy-L-kynurenine		474
C03228	3-Hydroxycyclohexanone		928
C03230	(Indol-3-yl)glycolaldehyde		992
C03232	3-Phosphonooxypyruvate		340
C03233	4,5-Dihydroxyphthalate		1988
C03239	6-Amino-2-oxohexanoate		219
C03241	6-Hydroxyhexan-6-olide		567
C03248	Acetylenedicarboxylate		702
C03267	beta-D-Fructose 2-phosphate		1335
C03269	D-galacto-Hexodialdose		738
C03273	5-Oxopentanoate		1347
C03277	Imidazol-5-yl-pyruvate		2847
C03283	L-2,4-Diaminobutanoate		232
C03284	L-3-Aminoisobutanoate		449
C03287	L-Glutamyl 5-phosphate		1062
C03289	L-xylo-Hexulonolactone		1126
C03290	L-threo-3-Phenylserine		544
C03291	L-Xylulose 5-phosphate		6971
C03296	N2-Succinyl-L-arginine		2823
C03298	Nalpha-Methylhistidine		1656
C03314	Xanthine-8-carboxylate		313
C03338	2,3,5-Trihydroxytoluene		2857
C03341	2-Amino-4-oxopentanoic acid		2798
C03343	2-Ethylhexyl phthalate		457
C03351	3-Hydroxybenzyl alcohol		2862
C03354	3-Methylthiopropanamine		6974
C03356	3-Phospho-D-erythronate		1815
C03359	4-Chloro-2-methylphenol		2135
C03360	4-Nitrophenyl phosphate		2049
C03365	5-O-Methyl-myo-inositol		2115
C03366	5-Phosphonooxy-L-lysine		1978
C03373	Aminoimidazole ribotide		699
C03375	Norspermidine		913
C03383	D-Galactono-1,4-lactone		2820
C03387	D-Glucurono-6,2-lactone		1090
C03392	Dimethylsulfonioacetate		646
C03393	4-Phospho-D-erythronate		2867
C03394	Erythrulose 1-phosphate		2869
C03401	3-Amino-L-alanine		690
C03404	L-Tyrosine methyl ester		1913
C03406	N-(L-Arginino)succinate		1454
C03409	N-Formimino-L-aspartate		2848
C03414	N2-Malonyl-D-tryptophan		2626
C03415	N2-Succinyl-L-ornithine		1994
C03434	Tetrachlorohydroquinone		2491
C03440	cis-4-Hydroxy-D-proline		1525
C03448	(+)-exo-5-Hydroxycamphor		2792
C03453	gamma-Oxalocrotonate		1053
C03458	2,3,6-Trihydroxypyridine		1970
C03459	2-Hydroxy-3-oxosuccinate		2880
C03461	2-trans,6-trans-Farnesal		1806
C03474	4-Nitroquinoline N-oxide		2882
C03492	D-4'-Phosphopantothenate		1419
C03493	D-4-Hydroxyphenylglycine		2885
C03494	D-Erythritol 4-phosphate		1364
C03505	Hydroxyacetone phosphate		303
C03506	Indoleglycerol phosphate		483
C03508	L-2-Amino-3-oxobutanoic acid		2569
C03519	N-Acetyl-L-phenylalanine		2331
C03527	Oxidized Latia luciferin		205
C03537	S-Acetylthioethanolamine		756
C03539	S-Ribosyl-L-homocysteine		1486
C03546	myo-Inositol 4-phosphate		2819
C03548	trans-2,3-Epoxysuccinate		786
C03557	2-Aminoethylphosphonate		2607
C03564	1-Pyrroline-2-carboxylate		3775
C03567	2'-Hydroxydihydrodaidzein		4544
C03569	2,2',3-Trihydroxybiphenyl		1362
C03572	2-Chloro-cis,cis-muconate		2417
C03574	2-Formylaminobenzaldehyde		2973
C03575	2-Iodophenol methyl ether		978
C03576	Coenzyme M		1882
C03582	Resveratrol		2897
C03584	3-(Uracil-1-yl)-L-alanine		1789
C03585	3-Chloro-cis,cis-muconate		504
C03586	2-Oxo-2,3-dihydrofuran-5-acetate		1565
C03589	4-Hydroxy-2-oxopentanoate		825
C03590	4-Hydroxyphenylglyoxylate		2429
C03600	Carboxymethyloxysuccinate		241
C03606	D-Hamamelose 2(1)-phosphate		2907
C03618	L-threo-3-Methylaspartate		964
C03619	Methyl beta-D-galactoside		2593
C03623	N-Methyl-2-oxoglutaramate		1470
C03624	N-Phosphohypotaurocyamine		1879
C03626	NG,NG-Dimethyl-L-arginine		839
C03648	cis-3,4-Leucopelargonidin		2020
C03652	(2R,3S)-2,3-Dimethylmalate		2816
C03656	(S)-5-Amino-3-oxohexanoic acid		758
C03657	1,4-Dihydroxy-2-naphthoate		759
C03659	D-Bornesitol		3784
C03660	L-Bornesitol		925
C03664	2,4-Dichlorophenoxyacetate		2185
C03666	2-Carboxy-cis,cis-muconate		2014
C03671	2-Pyrone-4,6-dicarboxylate		2551
C03672	3-(4-Hydroxyphenyl)lactate		2797
C03676	3-Hydroxy-cis,cis-muconate		2802
C03678	4-Amino-3-hydroxybutanoate		117
C03679	4-Chlorophenylacetonitrile		2682
C03680	4-Imidazolone-5-propanoate		2630
C03682	6-Acetamido-3-oxohexanoate		1342
C03684	6-Pyruvoyltetrahydropterin		1489
C03703	L-5-Carboxymethylhydantoin		2690
C03710	N-Benzyloxycarbonylglycine		724
C03711	N-Methylphenylethanolamine		1936
C03716	Oxaloacetate 4-methyl ester		588
C03719	Phenylacetothiohydroximate		2651
C03722	Quinolinate		2007
C03727	S-Carboxymethyl-L-cysteine		907
C03735	alpha-D-Hexose 6-phosphate		728
C03737	alpha-D-Xylose 1-phosphate		1987
C03738	gamma-L-Glutamyl-D-alanine		1333
C03739	trans-1,2-Cyclohexanediol		1568
C03741	(S)-4-Amino-5-oxopentanoate		2108
C03742	(S)-4-Hydroxymandelonitrile		944
C03750	2,6-Dioxo-6-phenylhexanoate		2649
C03752	2-Amino-2-deoxy-D-gluconate		1221
C03754	2-Methylpropanoyl phosphate		1223
C03758	Dopamine		2926
C03761	3-Hydroxy-3-methylglutarate		1392
C03764	para-(Dimethylamino)azobenzene		1583
C03765	4-Hydroxyphenylacetaldehyde		2932
C03766	4-Hydroxyphenylacetonitrile		1727
C03767	4-Oxocyclohexanecarboxylate		1096
C03771	5-Guanidino-2-oxopentanoate		302
C03772	5beta-Androstane-3,17-dione		2095
C03790	N-(Carboxymethyl)-D-alanine		2694
C03793	N6,N6,N6-Trimethyl-L-lysine		2944
C03797	Oxidized Photinus luciferin		2846
C03804	S-Methyl-1-thio-D-glycerate		2550
C03817	(S)-3-(Imidazol-5-yl)lactate		1069
C03824	2-Aminomuconate semialdehyde		2355
C03826	2-Dehydro-3-deoxy-D-xylonate		2803
C03827	2-Dehydro-3-deoxy-L-fuconate		2805
C03837	4-Methylumbelliferyl acetate		2950
C03838	5'-Phosphoribosylglycinamide		2137
C03840	Juglone		2681
C03844	D-Pinitol		2953
C03846	6-Acetamido-3-aminohexanoate		132
C03852	Androstan-3alpha,17beta-diol		2765
C03861	Dibenzo[1,4]dioxin-2,3-dione		2767
C03864	Ethyl (R)-3-hydroxyhexanoate		1609
C03865	Ethyl (S)-3-hydroxyhexanoate		1497
C03871	L-2-Amino-6-oxoheptanedioate		2643
C03872	L-Serine-phosphoethanolamine		2884
C03882	Piperine		2961
C03894	Propane-1,2-diol 1-phosphate		2963
C03900	S-(4-Bromophenyl)-L-cysteine		1055
C03901	Thiomorpholine 3-carboxylate		489
C03906	beta-L-Arabinose 1-phosphate		1167
C03912	(S)-1-Pyrroline-5-carboxylate		1458
C03914	(S)-beta-Methylindolepyruvate		2970
C03917	Dihydrotestosterone		2974
C03918	2,4-Dichloro-cis,cis-muconate		1984
C03920	2-(Methylthio)ethanesulfonate		2978
C03921	2-Dehydro-3-deoxy-D-glucarate		2708
C03925	3,5-Dibromo-4-hydroxybenzoate		2980
C03926	3-Dehydro-2-deoxy-D-gluconate		1857
C03927	3-Hydroxy-4H-pyrid-4-one		1437
C03935	6beta-Hydroxy-17beta-estradiol		1548
C03943	(2R,4S)-2,4-Diaminopentanoate		2706
C03947	Glycerol 1,2-cyclic phosphate		1906
C03954	N-Hydroxy-2-acetamidofluorene		293
C03955	N6-Acetyl-N6-hydroxy-L-lysine		2015
C03961	erythro-3-Hydroxy-Ls-aspartate		2854
C03964	(R)-3-(4-Hydroxyphenyl)lactate		1324
C03972	2,3,4,5-Tetrahydrodipicolinate		220
C03979	2-Dehydro-3-deoxy-L-rhamnonate		2838
C03981	2-Hydroxyethylenedicarboxylate		2994
C03982	2-Methylpropanal O-methyloxime		1562
C03985	3,7-Dimethylocta-1,6-dien-3-ol		2248
C03986	3-Hydroxy-4-methylanthranilate		2996
C03994	4-Hydroxymethylphenylhydrazine		3004
C03995	4-Nitrophenyl-3-ketovalidamine		2089
C04000	Benzyl 2-methyl-3-oxobutanoate		757
C04002	(Z)-But-1-ene-1,2,4-tricarboxylate		344
C04006	1D-myo-Inositol 3-phosphate		1503
C04020	D-Lysopine		1712
C04022	S,S-Dimethyl-beta-propiothetin		1173
C04033	1,3,6,8-Naphthalenetetrol		768
C04037	1-Phospho-alpha-D-galacturonate		1996
C04039	2,3-Dihydroxy-3-methylbutanoate		2038
C04043	3,4-Dihydroxyphenylacetaldehyde		1220
C04044	3-(2,3-Dihydroxyphenyl)propanoate		2881
C04045	3-(3,4-Dihydroxyphenyl)pyruvate		3010
C04050	4-Hydroxyaminoquinoline N-oxide		2794
C04051	5-Amino-4-imidazolecarboxyamide		3013
C04052	5-Carboxy-2-oxohept-3-enedioate		2274
C04053	5-Dehydro-4-deoxy-D-glucuronate		3017
C04056	9-cis,11-trans-Octadecadienoate		3018
C04067	Diethyl 2-methyl-3-oxosuccinate		1527
C04071	Guanidinoethyl methyl phosphate		339
C04075	2-Amino-4-chloro-4-pentenoic acid		2388
C04076	L-2-Aminoadipate 6-semialdehyde		532
C04083	N6-(delta2-Isopentenyl)-adenine		338
C04091	cis-1,2-Dihydrobenzene-1,2-diol		2606
C04092	delta1-Piperideine-2-carboxylate		3030
C04105	2,5-Dihydro-5-oxofuran-2-acetate		2951
C04106	2-(Hydroxymethyl)-4-oxobutanoate		3681
C04110	3,5-Dihydroxy-1,4-naphthoquinone		7058
C04112	3-Methyl-cis,cis-hexadienedioate		295
C04114	(E)-4-(Trimethylammonio)but-2-enoate		4309
C04115	4-Carboxy-4-hydroxy-2-oxoadipate		1550
C04122	D-1-Aminopropan-2-ol O-phosphate		408
C04133	N-Acetyl-L-glutamate 5-phosphate		5088
C04137	D-Octopine		1506
C04138	N(alpha)-gamma-L-Glutamylhistamine		2718
C04148	Phenylacetylglutamine		924
C04167	(+/-)-trans-Acenaphthene-1,2-diol		2977
C04171	(2S,3S)-2,3-Dihydro-2,3-dihydroxybenzoate		1832
C04178	Bromoxynil		2334
C04181	3-Hydroxy-3-methyl-2-oxobutanoic acid		3011
C04185	5,6-Dihydroxyindole-2-carboxylate		860
C04186	5-Carboxymethyl-2-hydroxymuconate		2870
C04188	S-Methyl-5-thio-D-ribose 1-phosphate		3960
C04201	L-Tyrosine methyl ester 4-sulfate		2710
C04203	N,N-Dimethyl-1,4-phenylenediamine		3048
C04205	N-(3,4-Dichlorophenyl)-malonamate		3049
C04207	N-Benzoyl-4-hydroxyanthranilate		2868
C04208	N-Benzoyl-4-methoxyanthranilate		464
C04209	3-(Carboxycarbonylamino)-L-alanine		534
C04210	N5-(L-1-Carboxyethyl)-L-ornithine		3051
C04221	trans-1,2-Dihydrobenzene-1,2-diol		1901
C04225	(Z)-But-2-ene-1,2,3-tricarboxylate		2030
C04226	6-Oxo-1,4,5,6-tetrahydronicotinate		2835
C04227	Octopamine		1001
C04234	2-Carboxy-D-arabinitol 1-phosphate		1085
C04236	(2S)-2-Isopropyl-3-oxosuccinate		3059
C04244	6-Lactoyl-5,6,7,8-tetrahydropterin		2962
C04259	N,N-Dimethylhistidine		2096
C04264	S-(4-Bromophenyl)-mercaptopyruvate		3063
C04271	3,9-Dihydroxypterocarpan		2092
C04272	(R)-2,3-Dihydroxy-3-methylbutanoate		2134
C04277	1,8-Diazacyclotetradecane-2,9-dione		1993
C04280	1-Guanidino-1-deoxy-scyllo-inositol		1340
C04281	L-1-Pyrroline-3-hydroxy-5-carboxylate		1619
C04282	1-Pyrroline-4-hydroxy-2-carboxylate		1003
C04287	3D-3,5/4-Trihydroxycyclohexane-1,2-dione		2927
C04290	4-(3-Methylbut-2-enyl)-L-tryptophan		1242
C04291	4-(Dimethylamino)phenylazoxybenzene		1460
C04294	5-(2-Hydroxyethyl)-4-methylthiazole		2013
C04295	Androstenediol		2863
C04299	D-myo-Inositol 1,2-cyclic phosphate		1768
C04309	Phosphoenol-4-deoxy-3-tetrulosonate		465
C04314	cis-1,2-Dihydronaphthalene-1,2-diol		2186
C04322	delta-1-Pyrroline-5-carboxylate		1945
C04324	(1E,3E)-4-Hydroxybuta-1,3-diene-1,2,4-tricarboxylate		1490
C04327	4-Methyl-5-(2-phosphoethyl)thiazole		942
C04335	N(alpha)-Benzyloxycarbonyl-L-leucine		7081
C04349	(4S)-4,6-Dihydroxy-2,5-dioxohexanoate		2257
C04350	(E)-4-Hydroxyphenylacetaldehyde-oxime		2930
C04351	(R)-2-Methylimino-1-phenylpropan-1-ol		1368
C04353	(Z)-4-Hydroxyphenylacetaldehyde oxime		2035
C04359	1-Deoxy-D-altro-heptulose 7-phosphate		497
C04366	3-(2-Carboxyethenyl)-cis,cis-muconate		2425
C04368	3-Amino-3-(4-hydroxyphenyl)propanoate		2933
C04371	3-Mercapto-2-mercaptomethylpropanoate		1599
C04373	Etiocholanolone		2943
C04390	N6-Acetyl-LL-2,6-diaminoheptanedioate		2931
C04399	S-Methyl-3-phospho-1-thio-D-glycerate		1560
C04404	trans-4-Hydroxycyclohexanecarboxylate		2647
C04409	2-Amino-3-carboxymuconate semialdehyde		1601
C04411	(2R,3S)-3-Isopropylmalate		2552
C04421	N-Succinyl-LL-2,6-diaminoheptanedioate		2995
C04431	cis-4-Carboxymethylenebut-2-en-4-olide		2916
C04433	(E)-3,7-Dimethylocta-1,6-diene-3,8-diol		2700
C04434	(1E)-4-Oxobut-1-ene-1,2,4-tricarboxylate		941
C04435	(Z)-2-Methyl-5-isopropylhexa-2,5-dienal		2964
C04442	2-Dehydro-3-deoxy-6-phospho-D-gluconate		2752
C04445	3,4-Dehydrothiomorpholine-3-carboxylate		2235
C04446	3-(3,4-Dihydroxypyridin-1-yl)-L-alanine		2993
C04447	3-Carboxy-4-methoxy-N-methyl-2-pyridone		2817
C04462	N-Succinyl-2-L-amino-6-oxoheptanedioate		943
C04468	(+)-cis-3,4-Dihydrophenanthrene-3,4-diol		1526
C04471	(4S,5S)-4,5-Dihydroxy-2,6-dioxohexanoate		926
C04479	2-Hydroxy-6-oxonona-2,4-diene-1,9-dioate		989
C04480	3-Carboxy-2-hydroxymuconate semialdehyde		3103
C04484	4-Carboxy-2-hydroxymuconate semialdehyde		3104
C04485	5-(4-Acetoxybut-1-ynyl)-2,2'-bithiophene		980
C04486	5-(4-Hydroxybut-1-ynyl)-2,2'-bithiophene		3019
C04498	p-Coumaroylagmatine		2898
C04503	N'-Phosphoguanidinoethyl methyl phosphate		84
C04522	2-Chloro-2,5-dihydro-5-oxofuran-2-acetate		75
C04546	(R)-3-((R)-3-Hydroxybutanoyloxy)butanoate		2001
C04547	1,2-Bis(4-hydroxy-3-methoxyphenyl)ethylene		2114
C04553	3-Carboxy-2,5-dihydro-5-oxofuran-2-acetate		3125
C04556	4-Amino-2-methyl-5-phosphomethylpyrimidine		3124
C04558	3-Methylmuconolactone		3003
C04559	4-Methylmuconolactone		1546
C04561	Benzyl (2R,3S)-2-methyl-3-hydroxybutanoate		3047
C04575	(4R,5S)-4,5,6-Trihydroxy-2,3-dioxohexanoate		1561
C04582	S-Methyl-5-thio-D-ribulose 1-phosphate		3016
C04584	6-Imino-5-oxocyclohexa-1,3-dienecarboxylate		2196
C04586	Diethyl (2R,3R)-2-methyl-3-hydroxysuccinate		318
C04592	Toluene-cis-dihydrodiol		3133
C04593	(2S,3R)-3-Hydroxybutane-1,2,3-tricarboxylate		2106
C04599	1-Methyl-4-phenyl-1,2,3,6-tetrahydropyridine		1358
C04604	3-Hydroxy-2-methylpyridine-4,5-dicarboxylate		3149
C04617	(1S,2S)-1-Hydroxypropane-1,2,3-tricarboxylate		3150
C04621	(E)-2-(2-Furyl)-3-(5-nitro-2-furyl)acrylamide		2969
C04622	(Z)-2-(2-Furyl)-3-(5-nitro-2-furyl)acrylamide		4793
C04625	2,4-Dichloro-2,5-dihydro-5-oxofuran-2-acetate		1997
C04634	1,6-Dihydroxycyclohexa-2,4-diene-1-carboxylate		2103
C04642	2-Hydroxy-5-carboxymethylmuconate semialdehyde		3699
C04666	D-erythro-1-(Imidazol-4-yl)glycerol 3-phosphate		2065
C04670	(1S,4S)-4-Hydroxy-3-oxocyclohexane-1-carboxylate		2139
C04672	(9Z,15Z)-(13S)-12,13-Epoxyoctadeca-9,11,15-trienoic acid		3698
C04673	1D-1-Guanidino-1-deoxy-3-dehydro-scyllo-inositol		3029
C04687	(1S,3R,4S)-3,4-Dihydroxycyclohexane-1-carboxylate		1091
C04690	2-(Hydroxymethyl)-3-(acetamidomethylene)succinate		3185
C04691	2-Dehydro-3-deoxy-D-arabino-heptonate 7-phosphate		3136
C04706	cis-2-Chloro-4-carboxymethylenebut-2-en-1,4-olide		1793
C04711	5-(3-Hydroxy-4-acetoxybut-1-ynyl)-2,2'-bithiophene		3190
C04718	1,6,6-Trimethyl-2,7-dioxabicyclo[3.2.2]nonan-3-one		3186
C04720	DIMBOA		3134
C04729	trans-2-Chloro-4-carboxymethylenebut-2-en-1,4-olide		113
C04731	1-Methyl-4-phenyl-1,2,3,6-tetrahydropyridine N-oxide		1944
C04732	5-Amino-6-(1-D-ribitylamino)uracil		2979
C04752	2-Methyl-4-amino-5-hydroxymethylpyrimidine diphosphate		3180
C04771	L-Mimosine		2063
C04773	3-Hydroxy-4-hydroxymethyl-2-methylpyridine-5-carboxylate		2278
C04780	8-[(1R,2R)-3-Oxo-2-{(Z)-pent-2-enyl}cyclopentyl]octanoate		1218
C04783	cis-4,5-Dihydroxycyclohexa-1(6),2-diene-1,2-dicarboxylate		1219
C04796	4-(L-Alanin-3-yl)-2-hydroxy-cis,cis-muconate 6-semialdehyde		3213
C04797	5-(L-Alanin-3-yl)-2-hydroxy-cis,cis-muconate 6-semialdehyde		2997
C04798	5-Amino-4-chloro-2-(2,3-dihydroxyphenyl)-3(2H)-pyridazinone		3221
C04815	5-D-(5/6)-5-C-(Hydroxymethyl)-2,6-dihydroxycyclohex-2-en-1-one		3220
C04834	Juvenile hormone II acid		2140
C04867	Juvenile hormone II		3234
C04874	2-Amino-4-hydroxy-6-(D-erythro-1,2,3-trihydroxypropyl)-7,8-dihydropteridine		3235
C04875	(+/-)-5-[(tert-Butylamino)-2'-hydroxypropoxy]-1,2,3,4-tetrahydro-1-naphthol		5841
C04883	(+/-)-5-[(tert-Butylamino)-2'-hydroxypropoxy]-3,4-dihydro-1(2H)-naphthalenone		1523
C05042	Glufosinate		1252
C05123	2-Hydroxyethanesulfonate		1250
C05127	N-Methylhistamine		3091
C05130	Imidazole-4-acetaldehyde		2727
C05131	(1-Ribosylimidazole)-4-acetate		1251
C05133	4-Imidazolone-5-acetate		1860
C05135	4-(beta-Acetylaminoethyl)imidazole		3007
C05141	Estriol		3214
C05147	trans-3-Hydroxy-L-proline		1667
C05155	5-Amino-4-chloro-2-(5-hydroxymuconoyl)-3(2H)-pyridazinone		3283
C05161	2,5-Diaminohexanoate		685
C05176	(S)-N-Methylcoclaurine		3307
C05198	5'-Deoxyadenosine		3312
C05201	(R,S)-Tetrahydrobenzylisoquinoline		1476
C05204	(S)-Tetrahydroprotoberberine		3335
C05235	Hydroxyacetone		3285
C05239	5-Aminoimidazole		872
C05243	(R)-N-Methylcoclaurine		1459
C05281	5-Methylbarbiturate		1373
C05293	5beta-Dihydrotestosterone		1374
C05298	2-Hydroxyestrone		1859
C05300	16alpha-Hydroxyestrone		3308
C05301	2-Hydroxyestradiol		3313
C05314	N-Methyl-(R,S)-tetrahydrobenzylisoquinoline		3340
C05318	cis-N-Methyl-(S)-7,8,13,14-tetrahydroprotoberberine		485
C05328	D-2-Aminohexano-6-lactam		3357
C05332	Phenethylamine		586
C05335	L-Selenomethionine		585
C05340	beta-Alanyl-L-arginine		2829
C05341	beta-Alanyl-L-lysine		564
C05343	(R)-4-Hydroxymandelate		2016
C05345	beta-D-Fructose 6-phosphate		3094
C05350	2-Hydroxy-3-(4-hydroxyphenyl)propenoate		2917
C05364	4-Carboxy-2-oxo-3-hexenedioate		246
C05375	2-Hydroxy-2-hydropyrone-4,6-dicarboxylate		1044
C05379	Oxalosuccinate		994
C05380	Nicotinurate		849
C05382	Sedoheptulose 7-phosphate		3366
C05385	D-Glucuronate 1-phosphate		704
C05394	3-Keto-beta-D-galactose		824
C05401	3-beta-D-Galactosyl-sn-glycerol		3127
C05406	5-Hydroxy-2,4-dioxopentanoate		3367
C05411	L-Xylonate		115
C05412	L-Lyxonate		1494
C05422	Dehydroascorbate		1246
C05512	Deoxyinosine		3336
C05515	5-Ureido-4-imidazole carboxylate		4110
C05516	5-Amino-4-imidazole carboxylate		1536
C05519	L-Allothreonine		1420
C05527	3-Sulfinylpyruvate		1148
C05528	3-Sulfopyruvate		2992
C05533	Oxaloglutarate		2683
C05539	N-Acetyl-L-2-amino-6-oxopimelate		116
C05548	6-Acetamido-2-oxohexanoate		3403
C05565	Hydantoin-5-propionate		3404
C05568	Imidazole lactate		3405
C05570	Ergothioneine		248
C05571	Thiourocanic acid		6711
C05572	4-Oxoglutaramate		743
C05574	3-Aminopentanedioate		3407
C05575	Hercynine		1480
C05576	3,4-Dihydroxyphenylethyleneglycol		2335
C05577	3,4-Dihydroxymandelaldehyde		3410
C05578	5,6-Dihydroxyindole		3409
C05579	Indole-5,6-quinone		3413
C05580	3,4-Dihydroxymandelate		1998
C05581	3-Methoxy-4-hydroxyphenylacetaldehyde		3414
C05582	Homovanillate		3412
C05583	3-Methoxy-4-hydroxyphenylglycolaldehyde		1474
C05584	3-Methoxy-4-hydroxymandelate		2925
C05585	Gentisate aldehyde		1724
C05587	3-Methoxytyramine		1482
C05588	L-Metanephrine		1472
C05589	L-Normetanephrine		3408
C05593	3-Hydroxyphenylacetate		3364
C05594	3-Methoxy-4-hydroxyphenylethyleneglycol		3365
C05595	4-Hydroxyphenylacetylglutamic acid		4055
C05596	p-Hydroxyphenylacetylglycine		2795
C05598	Phenylacetylglycine		996
C05600	2-Hydroxyhepta-2,4-dienedioate		1764
C05601	4-Hydroxy-2-oxo-heptanedioate		844
C05604	2-Carboxy-2,3-dihydro-5,6-dihydroxyindole		979
C05607	Phenyllactate		1292
C05608	4-Hydroxycinnamyl aldehyde		2187
C05610	Sinapoyl aldehyde		4543
C05616	3-O-Methylgallate		1390
C05618	3-Chlorocatechol		2562
C05619	5-Hydroxyferulic acid methyl ester		1756
C05620	N-Acetyl-D-phenylalanine		1318
C05627	4-Hydroxystyrene		1427
C05629	Phenylpropanoate		1714
C05631	Eriodictyol		3418
C05634	5-Hydroxyindoleacetaldehyde		2840
C05635	5-Hydroxyindoleacetate		3420
C05636	3-Hydroxykynurenamine		3421
C05637	4,8-Dihydroxyquinoline		1959
C05638	5-Hydroxykynurenamine		2275
C05641	5-(3'-Carboxy-3'-oxopropenyl)-4,6-dihydroxypicolinate		2276
C05642	Formyl-N-acetyl-5-methoxykynurenamine		1168
C05643	6-Hydroxymelatonin		2602
C05644	3-Methylindolepyruvate		1580
C05645	4-(2-Amino-3-hydroxyphenyl)-2,4-dioxobutanoate		1715
C05646	5-Hydroxyindolepyruvate		1582
C05647	Formyl-5-hydroxykynurenamine		3422
C05648	5-Hydroxy-N-formylkynurenine		3424
C05651	5-Hydroxykynurenine		628
C05652	4-(2-Amino-5-hydroxyphenyl)-2,4-dioxobutanoate		3427
C05653	Formylanthranilate		3428
C05654	5-(2'-Formylethyl)-4,6-dihydroxypicolinate		3423
C05655	5-(2'-Carboxyethyl)-4,6-dihydroxypicolinate		1363
C05656	5-(3'-Carboxy-3'-oxopropyl)-4,6-dihydroxypicolinate		1718
C05658	Indoxyl		3419
C05659	5-Methoxytryptamine		1147
C05660	5-Methoxyindoleacetate		3425
C05662	Homoisocitrate		581
C05663	6-Hydroxykynurenate		589
C05665	3-Aminopropanal		590
C05669	beta-Nitropropanoate		2711
C05670	3-Aminopropiononitrile		2892
C05672	2-Amino-3-phosphonopropanoate		279
C05678	1-Hydroxy-2-aminoethylphosphonate		2241
C05682	Phosphonoacetate		3437
C05688	L-Selenocysteine		3360
C05689	Se-Methyl-L-selenocysteine		3362
C05690	Se-Methylselenomethionine		3436
C05698	Selenohomocysteine		3444
C05699	L-Selenocystathionine		2616
C05702	O-Phosphorylhomoserine		868
C05711	gamma-Glutamyl-beta-cyanoalanine		999
C05714	alpha-Aminopropiononitrile		3206
C05715	gamma-Amino-gamma-cyanobutanoate		2686
C05775	alpha-Ribazole		1868
C05817	(1R,6R)-6-Hydroxy-2-succinylcyclohexa-2,4-diene-1-carboxylate		1883
C05823	3-Mercaptolactate		3279
C05824	S-Sulfo-L-cysteine		3269
C05825	2-Amino-5-oxohexanoate		3477
C05827	Methylimidazole acetaldehyde		236
C05828	Methylimidazoleacetic acid		2603
C05829	N-Carbamyl-L-glutamate		1564
C05830	8-Methoxykynurenate		1862
C05831	3-Methoxyanthranilate		1866
C05834	3-Methyldioxyindole		3478
C05835	2-Formaminobenzoylacetate		359
C05838	cis-2-Hydroxycinnamate		1348
C05840	Iminoaspartate		5615
C05841	Nicotinate D-ribonucleoside		2747
C05842	N1-Methyl-2-pyridone-5-carboxamide		1020
C05843	N1-Methyl-4-pyridone-5-carboxamide		3479
C05844	5-L-Glutamyl-taurine		845
C05851	Coumarin		1531
C05852	2-Hydroxyphenylacetate		64
C05853	Phenylethyl alcohol		2895
C05856	Thiamine aldehyde		1880
C05901	Piceatannol		2915
C05903	Kaempferol		3489
C05904	Pelargonidin		3416
C05905	Cyanidin		3493
C05907	Luteoforol		3494
C05918	all-trans-Dehydroretinal		3233
C05919	11-cis-Dehydroretinal		320
C05926	Neopterin		2873
C05931	N-Succinyl-L-glutamate		158
C05932	N-Succinyl-L-glutamate 5-semialdehyde		2678
C05933	N(omega)-Hydroxyarginine		3064
C05936	N4-Acetylaminobutanal		3066
C05938	L-4-Hydroxyglutamate semialdehyde		3067
C05941	2-Oxo-4-hydroxy-5-aminovalerate		2582
C05942	Pyrrole-2-carboxylate		404
C05944	Pantothenol		355
C05945	L-Arginine phosphate		3065
C05946	(4R)-4-Hydroxy-2-oxoglutarate		1387
C05947	L-erythro-4-Hydroxyglutamate		635
C05979	Propane-1-ol		1744
C05984	2-Hydroxybutanoic acid		3502
C05985	2-Propynal		3503
C05986	2-Propyn-1-ol		1478
C05994	2-Propylmalate		3505
C05999	Lactaldehyde		603
C06001	(S)-3-Hydroxyisobutyrate		3268
C06002	(S)-Methylmalonate semialdehyde		3506
C06006	(S)-2-Aceto-2-hydroxybutanoate		224
C06007	(R)-2,3-Dihydroxy-3-methylpentanoate		1109
C06010	(S)-2-Acetolactate		3717
C06011	Benzenamine sulfate		2360
C06019	D-arabino-Hex-3-ulose 6-phosphate		632
C06029	L-threo-3-Methylmalate		2556
C06030	Methyloxaloacetate		631
C06031	D-threo-3-Methylmalate		14
C06032	D-erythro-3-Methylmalate		3513
C06033	Parapyruvate		3102
C06034	4-Hydroxy-4-methylglutamate		2928
C06035	4-Methylene-2-oxoglutarate		3211
C06044	4-Hydroxyphenylethanol		3212
C06047	Stizolobate		1790
C06048	Stizolobinate		1129
C06050	2-Methyl-3-hydroxy-5-formylpyridine-4-carboxylate		3205
C06051	Isopyridoxal		2866
C06052	5-Pyridoxolactone		3518
C06054	2-Oxo-3-hydroxy-4-phosphobutanoate		3519
C06055	O-Phospho-4-hydroxy-L-threonine		3520
C06056	4-Hydroxy-L-threonine		3189
C06057	3-Aminopropane-1,2-diol		1748
C06066	4,5-Dihydro-5,5-dimethyl-4-(3-oxobutyl)furan-2(3H)-one		1190
C06067	Dimethylallyltryptophan		1191
C06074	Myrcene		1192
C06075	Terpinolene		4625
C06076	Comphene		4130
C06082	Abscisate		3521
C06086	Pimaradiene		4107
C06090	ent-Kaurene		3523
C06099	d-Limonene		2422
C06102	Adipate semialdehyde		3524
C06103	6-Hydroxyhexanoic acid		1986
C06104	Adipate		1673
C06105	Cyclohexane-1,2-dione		2617
C06108	Fluoroacetate		2753
C06114	gamma-Glutamyl-beta-aminopropiononitrile		1439
C06121	3-Ketosphingosine		2179
C06123	Hexadecenal		843
C06142	1-Butanol		3533
C06144	3-Butynoate		3534
C06145	3-Butyn-1-al		6609
C06146	3-Butyn-1-ol		1212
C06153	scyllo-Inositol		1856
C06156	alpha-D-Glucosamine 1-phosphate		2929
C06159	2-Dehydro-3-deoxy-D-fuconate		3282
C06160	(S)-Norcoclaurine		3535
C06161	(S)-Coclaurine		3536
C06171	Codeinone		2362
C06172	Neopinone		2363
C06174	Codeine		4452
C06175	Oripavine		2680
C06177	Retronecine		4459
C06178	1-Methylpyrrolinium		3537
C06179	Hygrine		2328
C06180	Anabasine		3538
C06181	Piperideine		3539
C06182	Pelletierine		3540
C06183	L-(+)-Anaferine		1995
C06186	Arbutin		2679
C06189	Cyclic 2,3-bisphospho-D-glycerate		2595
C06195	Imidazolone		997
C06199	Hordenine		1745
C06201	2,4-Dihydroxyhept-2-enedioate		3543
C06202	Salicylaldehyde		2778
C06203	trans-o-Hydroxybenzylidenepyruvate		4661
C06204	2-Hydroxychromene-2-carboxylate		877
C06205	1,2-Dihydronaphthalene-1,2-diol		3480
C06206	Benzoyl phosphate		2748
C06207	2,6-Dihydroxyphenylacetate		1716
C06210	2-Hydroxy-6-keto-2,4-heptadienoate		1261
C06212	N-Methylserotonin		2493
C06213	N-Methyltryptamine		2036
C06222	Sedoheptulose 1-phosphate		4641
C06224	3,4-Dihydroxystyrene		3514
C06231	Ectoine		280
C06234	4-Methyl-L-glutamate		3504
C06244	Acetamide		6621
C06255	2-Oxopentanoic acid		6622
C06304	(+)-Comphene		6624
C06305	(-)-Comphene		4000
C06306	(+)-alpha-Pinene		3999
C06307	(-)-beta-Pinene		3548
C06308	(-)-alpha-Pinene		1084
C06311	Galactitol 1-phosphate		1589
C06313	Biopterin		1688
C06316	Dehydro-D-arabinono-1,4-lactone		990
C06317	Vanillyl alcohol		533
C06318	(3S,4R)-3,4-Dihydroxycyclohexa-1,5-diene-1,4-dicarboxylate		3554
C06321	(1R,6S)-1,6-Dihydroxycyclohexa-2,4-diene-1-carboxylate		3555
C06323	Isoquinoline		2353
C06324	Isocarbostyril		2395
C06325	2-Quinolinecarboxylic acid		3558
C06326	(2S)-2-{[1-(R)-Carboxyethyl]amino}pentanoate		3559
C06328	6-Chlorobenzene-1,2,4-triol		3426
C06329	2-Chloromaleylacetate		3561
C06330	Quinoline-3,4-diol		3562
C06331	2-Methylquinoline-3,4-diol		3563
C06332	N-Acetylanthranilate		3664
C06333	2-Aminobenzenesulfonate		3564
C06335	4-Aminobenzenesulfonate		3550
C06336	3-Sulfocatechol		3565
C06337	Terephthalate		3566
C06338	Quinolin-2-ol		3567
C06339	2,5,6-Trihydroxy-5,6-dihydroquinoline		3560
C06342	Quinolin-2,8-diol		3568
C06343	4-Hydroxyquinoline		3569
C06346	(R,S)-Norcoclaurine		3311
C06348	(R,S)-Coclaurine		760
C06350	Tetrahydropapaveroline		3300
C06352	4-O-Methyl-myo-inositol		1430
C06355	2,3',4,6-Tetrahydroxybenzophenone		3039
C06356	2,4,6-Trihydroxybenzophenone		3040
C06358	Methyl cinnamate		3501
C06359	Ethyl cinnamate		33
C06360	Propyl cinnamate		3572
C06366	sym-Homospermidine		3573
C06367	1-Carboxyvinyl carboxyphosphonate		1512
C06368	3-(Hydrohydroxyphosphoryl)pyruvate		3579
C06369	2-Deoxy-D-glucose 6-phosphate		3580
C06377	D-Galactosamine 6-phosphate		3582
C06381	Methylenediurea		3583
C06382	N-(Carboxyaminomethyl)urea		3581
C06383	N-(Aminomethyl)urea		206
C06384	N-(Hydroxymethyl)urea		1356
C06393	2,3-Diaminopropanoate		3556
C06394	delta-Cadinene		3600
C06413	Quinoline		3557
C06414	4-Quinolinecarboxylic acid		5433
C06415	2(1H)-Quinolinone		5435
C06423	Octanoic acid		4708
C06424	Tetradecanoic acid		5218
C06426	(6Z,9Z,12Z)-Octadecatrienoic acid		1176
C06427	(9Z,12Z,15Z)-Octadecatrienoic acid		1557
C06430	D-Galacturonolactone		1071
C06440	2-Dehydro-D-glucono-1,5-lactone		4640
C06441	L-Xylulose 1-phosphate		5828
C06442	N(gamma)-Acetyldiaminobutyrate		5829
C06451	2-Hydroxyethylphosphonate		5830
C06452	(S)-2-Hydroxypropylphosphonate		1515
C06454	Fosfomycin		7169
C06459	N-Trimethyl-2-aminoethylphosphonate		1052
C06468	D-Psicose		3945
C06473	2-Keto-D-gluconic acid		5649
C06485	1,5-Anhydro-D-fructose		4465
C06523	Coniine		5642
C06524	Nornicotine		3801
C06528	Cinchonine		3725
C06547	Ethylene		3858
C06548	Ethylene oxide		3859
C06551	Atrazine		3860
C06552	Hydroxyatrazine		3861
C06553	N-Isopropylammelide		3863
C06554	Cyanuric acid		3864
C06555	Biuret		3869
C06556	Deisopropylatrazine		3870
C06557	Deisopropylhydroxyatrazine		3865
C06558	N-Ethylammelide		3867
C06559	Deethylatrazine		977
C06560	Deisopropyldeethylatrazine		4311
C06561	Naringenin chalcone		1733
C06562	(+)-Catechin		3657
C06563	Genistein		3623
C06575	p-Cymene		3624
C06576	p-Cumic alcohol		3629
C06577	4-Isopropylbenzaldehyde		3634
C06578	p-Cumate		3635
C06579	cis-2,3-Dihydroxy-2,3-dihydro-p-cumate		3641
C06580	2,3-Dihydroxy-p-cumate		3740
C06581	2-Hydroxy-3-carboxy-6-oxo-7-methylocta-2,4-dienoate		3655
C06582	2-Hydroxy-6-oxo-7-methylocta-2,4-dienoate		3636
C06584	4-Chlorobiphenyl		3637
C06585	cis-2,3-Dihydro-2,3-dihydroxy-4'-chlorobiphenyl		3640
C06586	2,3-Dihydroxy-4'-chlorobiphenyl		3656
C06587	2-Hydroxy-6-oxo-6-(4'-chlorophenyl)-hexa-2,4-dienoate		3633
C06588	Biphenyl		3731
C06589	cis-2,3-Dihydro-2,3-dihydroxybiphenyl		3824
C06593	epsilon-Caprolactam		3760
C06594	1,2,4-Trichlorobenzene		3745
C06596	gamma-Pentachlorocyclohexene		3746
C06597	1,3,4,6-Tetrachloro-1,4-cyclohexadiene		3638
C06598	2,4,5-Trichloro-2,5-cyclohexadiene-1-ol		3639
C06599	2,5-Dichloro-2,5-cyclohexadiene-1,4-diol		3658
C06600	2,5-Dichlorohydroquinone		3825
C06601	Chlorohydroquinone		3630
C06602	2,5-Dichlorophenol		3652
C06603	cis,cis-4-Hydroxymuconic semialdehyde		3718
C06604	Parathion		3653
C06605	Aminoparathion		3785
C06606	Paraoxon		3826
C06607	Diethylthiophosphoric acid		3743
C06608	Diethylphosphoric acid		3744
C06609	trans-1,3-Dichloropropene		3625
C06610	cis-1,3-Dichloropropene		3627
C06611	trans-3-Chloro-2-propene-1-ol		3626
C06612	cis-3-Chloro-2-propene-1-ol		3631
C06613	trans-3-Chloroallyl aldehyde		3632
C06614	trans-3-Chloroacrylic acid		3646
C06615	cis-3-Chloroacrylic acid		3647
C06637	1-Chloro-2,2-bis(4'-chlorophenyl)ethylene		3643
C06638	1-Chloro-2,2-bis(4'-chlorophenyl)ethane		3644
C06639	2,2-Bis(4'-chlorophenyl)ethanol		3751
C06640	Bis(4'-chlorophenyl)acetate		3758
C06641	Bis(4'-chlorophenyl)methane		3822
C06642	unsym-Bis(4'-chlorophenyl)ethylene		3738
C06643	4,4'-Dichlorobenzophenone		3823
C06646	2-(4'-Chlorophenyl)-3,3-dichloropropenoate		3645
C06647	4-Chloroacetophenone		3816
C06648	4-Chlorobenzaldehyde		3817
C06655	L-N2-(2-Carboxyethyl)arginine		3732
C06656	Deoxyguanidinoproclavaminic acid		3733
C06657	Guanidinoproclavaminic acid		3818
C06658	Proclavaminic acid		3819
C06659	Dihydroclavaminic acid		3820
C06660	Clavaminic acid		3821
C06661	Clavulanate-9-aldehyde		7117
C06662	Clavulanic acid		6894
C06664	Thienamycin		3807
C06669	(5R)-Carbapen-2-em-3-carboxylate		3662
C06670	2,4-Dichlorobenzoate		3666
C06672	Vanillate		3667
C06674	4-Sulfocatechol		3765
C06675	3-Sulfomuconate		3668
C06676	4-Sulfolactone		3660
C06677	Toluene-4-sulfonate		3661
C06678	4-Sulfobenzyl alcohol		3750
C06679	4-Sulfobenzaldehyde		3723
C06680	4-Hydroxyphthalate		3724
C06711	Fluoren-9-ol		3688
C06712	Fluoren-9-one		3689
C06719	Dihydrophloroglucinol		3690
C06720	1,6-Dihydroxy-5-methylcyclohexa-2,4-dienecarboxylate		3691
C06721	cis-1,2-Dihydroxy-1,2-dihydrodibenzothiophene		3694
C06722	1,2-Dihydroxydibenzothiophene		3693
C06725	5,6-Dihydroxy-3-methyl-2-oxo-1,2-dihydroquinoline		3695
C06726	5,6-Dihydroxy-3-methyl-2-oxo-1,2,5,6-tetrahydroquinoline		3696
C06727	cis-1,2-Dihydro-3-ethylcatechol		3677
C06728	3-Ethylcatechol		2206
C06729	cis-1,2-Dihydroxy-4-methylcyclohexa-3,5-diene-1-carboxylate		3697
C06730	4-Methylcatechol		3700
C06731	1,2-Dihydroxy-6-methylcyclohexa-3,5-dienecarboxylate		3701
C06732	alpha,beta-Didehydrotryptophan		3704
C06735	Aminoacetaldehyde		4875
C06738	cis-p-Coumarate		4870
C06742	2'-Hydroxybiphenyl-2-sulfinate		3862
C06746	N-(2-Phenylethyl)-acetamide		3671
C06748	Isopropylamine		3672
C06752	1,2-Dichloroethane		3673
C06753	2-Chloroethanol		3674
C06754	Chloroacetaldehyde		3675
C06755	Chloroacetic acid		3669
C06756	p-Xylene		3670
C06757	4-Methylbenzyl alcohol		3678
C06758	p-Tolualdehyde		3679
C06760	2-Hydroxy-5-methyl-cis,cis-muconic semialdehyde		3680
C06761	(4E)-2-Oxohexenoic acid		3756
C06762	4-Hydroxy-2-oxohexanoic acid		3755
C06771	Triethanolamine		3831
C06772	Diethanolamine		3832
C06789	Tetrachloroethene		3833
C06790	Trichloroethene		3834
C06791	trans-1,2-Dichloroethene		3830
C06792	cis-1,2-Dichloroethene		7095
C06793	Vinyl chloride		3769
C06809	Acetylcysteine		5568
C06813	Nitrobenzene		3768
C06868	Carbamazepine		3929
C06876	Nitrosobenzene		3930
C06891	D-2,3-Diketo 4-deoxy-epi-inositol		3752
C06892	2-Deoxy-5-keto-D-gluconic acid		4745
C06893	2-Deoxy-5-keto-D-gluconic acid 6-phosphate		3810
C06899	Chloral hydrate		3848
C06986	Spirodilactone		3849
C06988	beta-1,2,3,4,5,6-Hexachlorocyclohexane		3851
C06989	delta-3,4,5,6-Tetrachlorocyclohexene		5549
C06990	Chlorobenzene		5514
C07047	Ifosfamide		5554
C07054	Isoniazid		3759
C07073	Lidocaine		3781
C07075	Lindane		3729
C07083	Styrene		3730
C07084	Styrene-cis-2,3-dihydrodiol		1483
C07085	3-Vinylcatechol		3737
C07086	Phenylacetic acid		3828
C07087	2-Hydroxy-6-oxoocta-2,4,7-trienoate		3772
C07088	4-Chlorophenoxyacetate		3763
C07089	5-Chloro-2-hydroxymuconic semialdehyde		3835
C07090	Protoanemonin		3791
C07091	cis-Acetylacrylate		3766
C07092	1,4-Dichlorobenzene		3767
C07093	3,6-Dichloro-cis-1,2-dihydroxycyclohexa-3,5-diene		3764
C07094	3,6-Dichlorocatechol		3804
C07095	2,5-Dichloro-cis,cis-muconate		3771
C07096	2,6-Dichlorophenol		3805
C07097	2,6-Dichlorohydroquinone		3770
C07098	2,4,6-Trichlorophenol		3782
C07099	2,3,6-Trichlorohydroquinone		3783
C07100	2,4,5-Trichlorophenoxyacetic acid		3761
C07101	2,4,5-Trichlorophenol		3762
C07102	5-Chloro-1,2,4-trihydroxybenzene		3788
C07103	2-Hydroxy-1,4-benzoquinone		3829
C07111	Ethylbenzene		3727
C07112	1-Phenylethanol		3808
C07113	Acetophenone		3742
C07114	3-Oxo-3-phenylpropanoate		5305
C07123	2-Hydroxy-6-oxo-octa-2,4-dienoate		5573
C07130	Theophylline		3789
C07185	Valproic acid		3800
C07189	2-Hydroxyacetophenone		3720
C07208	m-Xylene		3931
C07209	3-Methylbenzaldehyde		3799
C07211	m-Methylbenzoate		3721
C07212	o-Xylene		3722
C07213	2-Methylbenzyl alcohol		3790
C07214	2-Methylbenzaldehyde		3719
C07215	o-Toluate		4014
C07216	3-Methylbenzyl alcohol		4011
C07271	Limonene-1,2-epoxide		4015
C07272	Maleimide		3942
C07276	Limonene-1,2-diol		3941
C07287	Sulcatone		3974
C07288	Sulcatol		4013
C07289	Crepenynate		3990
C07301	(R)-Mandelamide		3944
C07308	Cacodylate		3947
C07326	1,5-Anhydro-D-glucitol		3948
C07328	3-Methylbutanol		3959
C07329	3-Methylbutanal		3943
C07330	3-Methyl-2-butenal		3973
C07335	2-Amino-3-oxo-4-phosphonooxybutyrate		3712
C07345	Betaine aldehyde hydrate		5517
C07350	Phlorisovalerophenone		5516
C07446	Isonicotinic acid		3728
C07447	Acetylhydrazine		3748
C07478	2-Hydroxy-5-methyl-cis,cis-muconate		5272
C07479	2-Oxo-5-methyl-cis-muconate		5273
C07480	Theobromine		4749
C07481	Caffeine		5571
C07490	Trichloroethanol		5569
C07495	Dihydroxycarbazepine		5559
C07496	Carbamazepine-10,11-epoxide		4722
C07501	Felbamate		1395
C07535	Benzo[a]pyrene		5515
C07565	Acetanilide		6611
C07585	N-Acetylisoniazid		5543
C07635	Epiandrosterone		5544
C07643	4-Hydroxycyclophosphamide		5548
C07645	Aldophosphamide		5545
C07646	Carboxyphosphamide		5510
C07647	Phosphoramide mustard		5489
C07648	Thioguanine		3786
C07649	5-FU		3773
C07715	Fluorene		3774
C07717	3,4-Dihydroxyfluorene		3852
C07718	2-Hydroxy-4-(1-oxo-1,3-dihydro-2H-inden-2-ylidene)-but-2-enoic acid		3792
C07719	2-Formyl-1-indanone		3787
C07720	3-Hydroxy-1-indanone		3794
C07721	(+)-(3S,4R)-cis-3,4-Dihydroxy-3,4-dihydrofluorene		3853
C07722	3,4-Dihydroxy-3,4-dihydro-9-fluorenone		3776
C07723	4-Hydroxy-9-fluorenone		3777
C07724	1,2-Dihydroxyfluorene		3854
C07725	2-Hydroxy-4-(2-oxo-1,3-dihydro-2H-inden-1-ylidene)but-2-enoic acid		3795
C07726	1-Formyl-2-indanone		3796
C07727	2-Indanone		3793
C07728	3-Isochromanone		3735
C07729	Dibenzofuran		3797
C07731	2-Hydroxy-6-oxo-6-(2-hydroxyphenyl)-hexa-2,4-dienoate		3778
C07732	Dibenzo-p-dioxin		3736
C07733	2,2',3-Trihydroxydiphenylether		4944
C07734	2-Hydroxy-6-oxo-6-(2-hydroxyphenoxy)-hexa-2,4-dienoate		3920
C07756	7-Aminocephalosporanic acid		3919
C07836	D-glycero-beta-D-manno-Heptose 7-phosphate		5542
C07838	D-glycero-beta-D-manno-Heptose 1-phosphate		6938
C07888	Cyclophosphamide		3779
C08057	Cycloserine		3780
C08060	Carbazole		3741
C08061	2'-Aminobiphenyl-2,3-diol		3855
C08062	2-Hydroxy-6-oxo-(2'-aminophenyl)-hexa-2,4-dienoate		4923
C08063	1,4-Cyclohexanedione		6221
C08276	3-(Methylthio)propanoate		5665
C08285	10,16-Dihydroxyhexadecanoic acid		5636
C08299	Bufotenine		5635
C08300	D-Cathine		6661
C08301	D-Cathinone		5512
C08334	Lotaustralin		5437
C08353	beta-D-Ribopyranose		4103
C08362	(9Z)-Hexadecenoic acid		3994
C08481	Indican		6334
C08491	(-)-Jasmonic acid		5623
C08492	3-Hexenol		5801
C08526	Galanthamine		4817
C08538	Betalamic acid		5319
C08576	Aureusidin		4329
C08578	Butein		4633
C08650	Isoliquiritigenin		4631
C08733	Ammeline		3868
C08734	Ammelide		4632
C08735	2-Chloro-4-hydroxy-6-amino-1,3,5-triazine		6768
C08737	Melamine		5935
C09023	Agroclavine		7103
C09060	Angelicin		5933
C09092	Ferruginol		6696
C09094	Geranylgeraniol		7227
C09131	Chanoclavine-I		5474
C09140	Neocembrene		5475
C09276	Marmesin		4358
C09305	Psoralen		6277
C09320	Afzelechin		5320
C09382	Costunolide		6276
C09614	Butin		5669
C09627	Capsidiol		7016
C09629	beta-Caryophyllene		6645
C09639	alpha-Copaene		6470
C09648	beta-Cubebene		6236
C09663	alpha-Eudesmol		5750
C09664	beta-Eudesmol		5749
C09665	alpha-Farnesene		5672
C09666	beta-Farnesene		5599
C09672	Germacrene B		5427
C09684	Humulene		5670
C09694	Juvenile hormone III		5600
C09699	Longifolene		5059
C09704	Nerolidol		7111
C09707	Phaseic acid		5673
C09718	beta-Santalene		4318
C09723	beta-Selinene		5324
C09727	(-)-Epicatechin		6279
C09736	Fisetinidol-4beta-ol		6235
C09737	Solavetivone		5321
C09750	Zingiberene		4327
C09751	Garbanzol		3887
C09762	Liquiritigenin		3886
C09814	Benzonitrile		3885
C09815	Benzamide		3903
C09816	Benzylsuccinate		5318
C09822	Cyclohexane-1-carboxylate		5316
C09826	Pinobanksin		6473
C09827	Pinocembrin		5609
C09833	Sakuranetin		4227
C09839	Car-3-ene		5376
C09844	1,8-Cineole		5378
C09847	cis-Citral		5377
C09848	(R)-(+)-Citronellal		5658
C09849	beta-Citronellol		5375
C09870	(-)-Menthyl acetate		6614
C09871	Nerol		4208
C09873	(E)-beta-Ocimene		4213
C09880	alpha-Pinene		4224
C09884	Pinocarvone		6620
C09893	Pulegone		6619
C09898	alpha-Terpinene		6618
C09900	gamma-Terpinene		6238
C09902	(R)-(+)-alpha-Terpineol		5373
C10023	Baicalein		5374
C10028	Chrysin		4495
C10044	Galangin		5648
C10126	Anatabine		7301
C10138	gamma-Coniceine		5139
C10164	Picolinic acid		5140
C10200	Anhydroglycinol		4328
C10205	Coumestrol		6544
C10208	Daidzein		6939
C10287	Pterostilbene		6784
C10343	Emodin		5820
C10428	Anethole		6782
C10447	3,4-Dihydroxyphenylpropanoate		6588
C10452	Estragole		6781
C10453	Eugenol		5791
C10454	Methyleugenol		4827
C10462	[6]-Gingerol		4828
C10469	Isoeugenol		6079
C10478	Methylisoeugenol		5158
C10497	Feruloylputrescine		1719
C10502	(-)-Maackiain		4503
C10503	Medicarpin		5151
C10521	Prunetin		4563
C10522	Pseudobaptigenin		5619
C10700	4'-Hydroxyacetophenone		5952
C10763	Cytisine		5618
C10772	Lupanine		5943
C10783	(-)-Sparteine		6091
C10793	Geranylhydroquinone		4463
C10833	Syringic acid		4456
C10850	Calystegin A3		5621
C10858	Ecgonine		565
C10860	Littorine		1152
C10906	D-Fructose		3715
C10945	Caffeic aldehyde		5557
C10974	4-Methylaminobutanal		6070
C11004	2,6-Dimethylaniline		4709
C11006	2,4-Dinitrotoluene		4755
C11036	Bromobenzene		6755
C11088	1,2-Dibromoethane		4954
C11101	5-Hydroxymethyl-2-furaldehyde		6229
C11130	3-Hydroxyindolin-2-one		6228
C11142	Dimethyl sulfone		4742
C11143	Dimethyl sulfoxide		4747
C11148	TCE epoxide		4748
C11149	Dichloroacetate		4613
C11150	Trichloroacetate		5394
C11249	Cyclohexane		5660
C11272	Fluorobenzene		3726
[truncated: 1,202 more rows]

## Sheet: basis metabolites B
KEGG ID	metabolite name	internal metabolite id
C00067	Formaldehyde	432
C00033	Acetate	225
C00022	Pyruvate	13
C00025	L-Glutamate	35
C00064	L-Glutamine	36
C00037	Glycine	300
C00041	L-Alanine	237
C00031	D-Glucose	18
C00049	L-Aspartate	298
C00058	Formate	170
C00036	Oxaloacetate	218
C00048	Glyoxylate	24
C00065	L-Serine	221
C00097	L-Cysteine	517
C00042	Succinate	314
C00084	Acetaldehyde	48
C00073	L-Methionine	190
C00047	L-Lysine	337
C00062	L-Arginine	402
C00082	L-Tyrosine	59
C00132	Methanol	431
C00078	L-Tryptophan	469
C00079	L-Phenylalanine	478
C00095	D-Fructose	272
C00124	D-Galactose	697
C00089	Sucrose	28
C00077	L-Ornithine	403
C00114	Choline	649
C00187	Cholesterol	892
C00116	Glycerol	552
C00086	Urea	168
C00090	Catechol	99
C00135	L-Histidine	735
C00158	Citrate	296
C00267	alpha-D-Glucose	56
C00245	Taurine	1015
C00121	D-Ribose	665
C00188	L-Threonine	505
C00137	myo-Inositol	752
C00186	(S)-Lactate	207
C00149	(S)-Malate	216
C00207	Acetone	842
C00072	Ascorbate	114
C00148	L-Proline	467
C00407	L-Isoleucine	1280
C00183	L-Valine	771
C00152	L-Asparagine	360
C00327	L-Citrulline	160
C00123	L-Leucine	692
C00469	Ethanol	500
C00146	Phenol	492

## Sheet: cofactors
KEGG id	metabolite name	internal metabolite id
C00002	ATP	1
C00044	GTP	22
C00063	CTP	380
C00075	UTP	183
C00081	ITP	137
C00004	NADH	43
C00005	NADPH	155
C00019	SAM	125
C00101	THF	604
C00010	CoASH	139
C00006	NADP	154
C00003	NAD+	41
C00020	AMP	136
C00008	ADP	6
C00144	GMP	285
C00035	GDP	284
C00055	CMP	376
C00112	CDP	379
C00105	UMP	182
C00015	UDP	181
C00104	IDP	163
C00130	IMP	194
C00016	FAD	184
C01352	FADH2	317
C03576	Coenzyme M	2973
C04628	Coenzyme B	3153
C00051	Glutathione	141
C00053	PAPS	373
C00272	Tetrahydrobiopterin	1073
C01217	THMPT	2053
C00068	TPP	26
C00113	PQQ	647
C00138	Reduced ferredoxin	3
C00139	Oxidized ferredoxin	7

## Sheet: excluded metabolites
KEGG ID	metabolite name	internal metabolite id
C00001	H2O	2
C00007	Oxygen	16
C00009	Orthophosphate	5
C00011	CO2	10
C00013	Diphosphate	8
C00014	Ammonia	11
C00027	Hydrogen peroxide	15
C00058	Formate	170
C00059	Sulfate	374
C00067	Formaldehyde	432
C00080	H+	20
C00086	Urea	168
C00087	Sulfur	516
C00088	Nitrite	49
C00094	Sulfite	387
C00132	Methanol	431
C00169	Carbamoyl phosphate	178
C00175	Cobalt ion	3620
C00177	Cyanide ion	304
C00192	Hydroxylamine	40
C00218	Methylamine	434
C00237	CO	253
C00244	Nitrate	521
C00265	Dithiothreitol	2148
C00282	Hydrogen	34
C00283	Hydrogen sulfide	518
C00288	HCO3-	292
C00305	Magnesium cation	2536
C00320	Thiosulfate	57
C00409	Methanethiol	453
C00488	Formamide	383
C00533	Nitric oxide	159
C00536	Triphosphate	171
C00697	Nitrogen	1637
C00698	Cl-	657
C00703	Mercury(2+)	1641
C00704	O2.-	252
C00708	Iodide	1642
C00742	Fluoride	6340
C00887	Nitrous oxide	261
C00950	Dithioerythritol	3508
C01041	Monodehydroascorbate	143
C01119	Oxidized dithiothreitol	2147
C01319	Hg	1640
C01324	Bromide	2165
C01326	Hydrogen cyanide	179
C01327	Hydrochloric acid	89
C01328	HO-	263
C01353	Carbonic acid	169
C01382	Iodine	1643
C01417	Cyanate	2180
C01438	Methane	723
C01485	Chloric acid	2213
C01486	Chlorous acid	2214
C01528	Hydrogen selenide	2238
C01563	Carbamate	857
C01566	Cyanamide	515
C01755	Thiocyanate	1143
C01818	Hyponitrite	42
C01861	Trithionate	262
C02084	Tetrathionate	58
C02271	Dichloromethane	433
C02306	Phosphoramidate	175
C02405	Formyl phosphate	381
C02466	Trimetaphosphoric acid	1464
C02661	Bromochloromethane	2164
C02704	Monomethyl sulfate	725
C03124	beta-L-Aspartylhydroxamate	914
C05172	Selenophosphoric acid	2239
C05360	Diimine	1638
C05361	Hydrazine	180
C05590	Hydroiodic acid	2175
C05684	Selenite	2240
C05697	Selenate	3435
C05703	Methaneselenol	3358
C05765	L-Glutamyl 1-phosphate	233
C06232	Molybdate	6428
C06312	L-Tagatose 6-phosphate	3549
C06455	Hydroxymethylphosphonate	5831
C06456	Phosphonoformate	5833
C06484	4,5-cis-Dihydroxy-1,2-dithiacyclohexane	3509
C06697	Arsenite	3983
C06701	Phosphonic acid	3980
C07044	Hydroxyurea	6928
C07294	Methylarsonate	3985
C07295	Methanearsonous acid	3986
C07331	Carbonyl sulfide	4010
C09306	Sulfur dioxide	561
C11145	Methanesulfonic acid	6231
C11215	Arsenate ion	3981
C11481	HSO3-	264
C13645	Hydrobromic acid	4553
C14818	Fe2+	130
C14819	Fe3+	131
C15497	1-(beta-D-Ribofuranosyl)-1,4-dihydronicotinamide	4920
C16213	2,3-Dihydroxynaphthalene	5123
C16487	Hydrofluoric acid	936
C17349	Guanidine	6469
C17368	8-Dehydroxythienamycin	7121
C17369	Northienamycin	7129
C17943	Formylphosphonate	5832
C18011	7-Hydroxy-6-methylhepta-3,5-dienal	5853
C18448	Methyl iodide	6234
C18672	Methylmercury	6123
C18835	(R)-DNPA	6107
C18902	Methylselenic acid	6149
C19033	Carbon disulfide	6980
C19568	N-Nitrosomethanamine	6201
C19610	Manganese(2+)	19
C19611	Manganese(3+)	21
C19680	N,N-Dimethyl-4-nitrosoaniline	6254
C19681	4-(Hydroxylamino)-N,N-dimethylaniline	6255
C19697	Hypochlorous acid	6267
C20396	Methylphosphonate	6734
C20817	C20817	7114
C20818	C20818	7126
C20822	C20822	7127
C20823	C20823	7128
C20911	C20911	7214
C20912	C20912	7215
C20937	Nitroxyl	7233
C20969	Carboxyphosphate	7257
C21154	N-Methylmyosmine	7405

## Sheet: generic metabolites
KEGG ID	compound name	internal metabolite id
C00012	Peptide	227
C00017	Protein	186
C00028	Acceptor	83
C00039	DNA	306
C00040	Acyl-CoA	309
C00045	Amino acid	2529
C00046	RNA	335
C00060	Carboxylate	308
C00066	tRNA	716
C00069	Alcohol	444
C00071	Aldehyde	398
C00110	Dolichyl phosphate	637
C00125	Ferricytochrome c	31
C00126	Ferrocytochrome c	30
C00145	Thiol	778
C00151	L-Amino acid	789
C00155	L-Homocysteine	203
C00157	Phosphatidylcholine	811
C00161	2-Oxo acid	790
C00162	Fatty acid	812
C00165	Diacylglycerol	3605
C00173	Acyl-[acyl-carrier protein]	861
C00174	Acid	4887
C00176	Flavin	6369
C00195	N-Acylsphingosine	916
C00201	Nucleoside triphosphate	1359
C00215	Nucleotide	287
C00226	Primary alcohol	446
C00229	Acyl-carrier protein	864
C00264	3-Oxoacyl-CoA	1066
C00269	CDP-diacylglycerol	1074
C00339	Long-chain alcohol	71
C00342	Thioredoxin	1195
C00343	Thioredoxin disulfide	1194
C00344	Phosphatidylglycerol	1199
C00347	Long-chain carboxylate	1185
C00350	Phosphatidylethanolamine	1208
C00390	Ubiquinol	176
C00395	Penicillin	4173
C00396	Pyrimidine	1260
C00399	Ubiquinone	177
C00403	Polypeptide	1272
C00405	D-Amino acid	829
C00416	Phosphatidate	813
C00419	Polynucleotide	1316
C00420	Polysaccharide	4865
C00422	Triacylglycerol	836
C00435	Oxidized rubredoxin	832
C00454	NDP	286
C00462	Halide	2162
C00524	Cytochrome c	1450
C00538	2-Oxoaldehyde	826
C00548	Phenyl acetate	785
C00550	Sphingomyelin	1123
C00562	Phosphoprotein	185
C00585	Protein tyrosine	1509
C00591	N-Acylneuraminate	1521
C00602	beta-D-Galactoside	1533
C00605	2,3-Dehydroacyl-CoA	1535
C00609	Long-chain aldehyde	72
C00613	Protein-L-arginine	405
C00614	Protein glutamate	1540
C00615	Protein histidine	531
C00621	Dolichyl diphosphate	639
C00625	N-Acyl-D-mannosamine	1551
C00638	Long-chain fatty acid	863
C00640	(3S)-3-Hydroxyacyl-CoA	1574
C00641	1,2-Diacyl-sn-glycerol	814
C00658	trans-2,3-Dehydroacyl-CoA	1575
C00675	Deoxynucleoside 3'-phosphate	1606
C00676	Deoxynucleoside 5'-phosphate	1739
C00677	Deoxynucleoside triphosphate	305
C00681	1-Acyl-sn-glycerol 3-phosphate	555
C00686	N-Acyl-D-mannosamine 6-phosphate	1552
C00693	trans-2,3-Dehydroacyl-[acyl-carrier protein]	862
C00694	beta-D-Galactosyl-(1->4)-beta-N-acetyl-D-glucosaminyl-R	1624
C00706	Amine	3577
C00720	RBr	6230
C00722	Epoxide	1650
C00726	Nitrile	1654
C00759	Caldesmon	1695
C00766	Flavanone	4888
C00778	Rhodopsin	1707
C00787	tRNA(Tyr)	1722
C00799	Isoflavone	4892
C00801	Nucleoside	1738
C00812	Alkyl thiol	1758
C00821	DNA adenine	1762
C00839	Tropomyosin	1778
C00856	DNA cytosine	1796
C00865	Phospholipid	3713
C00868	tRNA uridine	1807
C00886	L-Alanyl-tRNA	1823
C00911	Ribonucleoside	4868
C00958	Plasmenylcholine	1869
C00972	Aromatic oxo acid	1877
C00989	4-Hydroxybutanoic acid	995
C00991	alpha-D-Aldose 1-phosphate	1890
C01003	Myosin light chain	1894
C01021	Aromatic amino acid	1876
C01022	Caldesmon phosphate	1696
C01025	Lipid hydroperoxide	1904
C01058	11beta-Hydroxysteroid	1923
C01064	CMP-N-acylneuraminate	1522
C01078	Procollagen L-proline	1940
C01086	(3R)-3-Hydroxyacyl-CoA	1065
C01117	Nucleoside 5'-phosphate	1737
C01122	cis-2,3-Dehydroacyl-CoA	1946
C01139	[Acetyl-CoA carboxylase]	1979
C01140	alpha-D-Glucosyl-protein	1411
C01141	beta-Adrenergic receptor	1981
C01167	Protein tyrosine phosphate	1510
C01171	alpha-D-Hexose 1-phosphate	2005
C01190	beta-D-Glucosyl-(1<->1)-ceramide	919
C01194	1-Phosphatidyl-D-myo-inositol	1078
C01197	Caffeate	1155
C01200	N-Acylneuraminate 9-phosphate	1520
C01203	Oleoyl-[acyl-carrier protein]	1646
C01209	Malonyl-[acyl-carrier protein]	985
C01211	Procollagen 5-hydroxy-L-lysine	2047
C01229	Phospholipid olefinic fatty acid	2068
C01240	2',3'-Cyclic nucleotide	2074
C01241	Phosphatidyl-N-methylethanolamine	1211
C01242	S-Aminomethyldihydrolipoylprotein	2078
C01247	[Acetyl-CoA carboxylase] phosphate	1980
C01253	ADP-D-ribosyl-[dinitrogen reductase]	2090
C01256	[Pyruvate dehydrogenase (acetyl-transferring)]	2093
C01264	2-Acetyl-1-alkyl-sn-glycero-3-phosphate	2098
C01277	1-Phosphatidyl-1D-myo-inositol 4-phosphate	2033
C01281	[L-Glutamate:ammonia ligase (ADP-forming)]	2116
C01282	1-Acyl-2-oleoyl-sn-glycero-3-phosphocholine	2118
C01288	N-Acetyl-D-glucosaminylphosphatidylinositol	1555
C01290	beta-D-Galactosyl-(1->4)-beta-D-glucosyl-(1<->1)-ceramide	2025
C01293	[Pyruvate dehydrogenase (acetyl-transferring)] phosphate	2094
C01299	Adenylyl-[L-glutamate:ammonia ligase (ADP-forming)]	2117
C01306	N-Acetyl-beta-D-glucosaminyl-(1->3)-N-acetyl-D-galactosaminyl-R	2150
C01308	[3-Methyl-2-oxobutanoate dehydrogenase (2-methylpropanoyl-transferring)] phosphate	2152
C01311	1,4-beta-D-Galactosyl-(alpha-1,3-L-fucosyl)-N-acetyl-D-glucosaminyl-R	2158
C01322	RX	2161
C01334	RCl	90
C01335	ROH	850
C01336	Aryl thiol	2168
C01343	Alkylmercury	2169
C01371	Alkane	88
C01372	Alkene	1649
C01392	alpha-Tubulin	3334
C01450	Ketone	1338
C01493	Farnesol	5423
C01495	Flavonol	1973
C01506	L-Glycol	2224
C01525	R'C(R)SH	97
C01573	Peptide diphthine	2254
C01579	Flavonoid	2258
C01581	GDPhexose	2006
C01599	NDP-aldose	1891
C01612	Secondary alcohol	1337
C01628	Vitamin K	2292
C01629	Wax ester	1205
C01635	tRNA(Ala)	1822
C01636	tRNA(Arg)	2294
C01637	tRNA(Asn)	2296
C01638	tRNA(Asp)	3874
C01639	tRNA(Cys)	2299
C01640	tRNA(Gln)	2301
C01641	tRNA(Glu)	2771
C01642	tRNA(Gly)	2304
C01643	tRNA(His)	2306
C01644	tRNA(Ile)	2308
C01645	tRNA(Leu)	2310
C01646	tRNA(Lys)	2312
C01647	tRNA(Met)	2314
C01648	tRNA(Phe)	2316
C01649	tRNA(Pro)	2318
C01650	tRNA(Ser)	2320
C01651	tRNA(Thr)	2322
C01652	tRNA(Trp)	2324
C01653	tRNA(Val)	2326
C01656	3-Oxo acid	1067
C01664	Alkylamine	2627
C01702	Glycogenin	2344
C01708	Hemoglobin	2346
C01764	tRNA containing uridine at position 54	420
C01775	Actinomycin	2374
C01777	Acylcholine	654
C01798	D-Glucoside	2166
C01817	L-Homocystine	802
C01866	beta-Lactam	2410
C01867	tau-Protein	2412
C01876	3-Oxosteroid	2420
C01884	Acyldolichol	2879
C01885	1-Acylglycerol	837
C01890	Arylalkylamine	3328
C01918	Gentamicin C	2430
C01931	L-Lysyl-tRNA	2313
C01972	m7G(5')pppAm-mRNA	2456
C01977	tRNA guanine	424
C01978	tRNA queuine	2459
C01985	11-Oxosteroid	1924
C01997	Histone N6-acetyl-L-lysine	2189
C02000	Alkyl sulfate	445
C02003	Anthocyanidin	4915
C02028	Dicarboxylate	2473
C02031	G(5')pppPur-mRNA	2474
C02038	Glycylpeptide	2637
C02047	L-Leucyl-tRNA	2311
C02051	Lipoylprotein	2077
C02056	Peptidyl-tRNA	3276
C02061	Plastoquinone	2488
C02073	RNA(circular)	336
C02075	Retinyl ester	1379
C02085	Thioglucoside	781
C02089	O-Acyltropine	5756
C02100	(5')ppPur-mRNA	2500
C02103	(S)-2-Haloacid	2503
C02112	2-Acylglycerol	838
C02119	3-Acylpyruvate	397
C02128	5'-Phospho-DNA	2511
C02133	Acyl phosphate	5614
C02143	D-threo-Aldose	4773
C02146	Dialkyl ketone	2519
C02163	L-Arginyl-tRNA(Arg)	2295
C02179	Peptidyl amide	2533
C02188	Protein lysine	2046
C02189	[Protein]-L-serine	2026
C02211	tRNA precursor	6153
C02245	Alkyl sulfenate	2561
C02248	Apocytochrome c	1451
C02255	CDP-acylglycerol	1075
C02269	Deoxynucleoside	1607
C02270	Depurinated DNA	2563
C02282	Glutaminyl-tRNA	2303
C02297	N-Acetyldiamine	2572
C02301	O-Acylcarnitine	1139
C02303	Peptidylglycine	2573
C02315	Protein dithiol	2574
C02318	R'C(R)S-S(R)CR'	98
C02320	R-S-Glutathione	2163
C02339	m7G(5')pppR-mRNA	2475
C02374	5'-Dephospho-DNA	2510
C02399	D-Xylosylprotein	2027
C02403	Fatty acid anion	310
C02412	Glycyl-tRNA(Gly)	2305
C02415	Histone-L-lysine	2188
C02429	L-Leucyl-protein	2481
C02430	L-Methionyl-tRNA	2315
C02434	Long-chain ester	1186
C02444	N6-Acyl-L-lysine	399
C02446	O-Alkylglycerone	2596
C02456	Phosphorhodopsin	1708
C02475	alpha-L-Fucoside	1899
C02478	beta-D-Mannoside	5696
C02489	(R)-2-Hydroxyacid	2504
C02520	5'-Ribonucleotide	4867
C02530	Cholesterol ester	902
C02545	Glycosaminoglycan	2623
C02553	L-Seryl-tRNA(Ser)	2321
C02554	L-Valyl-tRNA(Val)	2327
C02582	Protein disulfide	2575
C02583	Protein glutamine	1539
C02589	S-Acylglutathione	401
C02601	[Pyruvate kinase]	2640
C02623	2,2-Dialkylglycine	2518
C02658	Aldoxime	1653
C02671	D-Glutamyl-peptide	2658
C02686	Galactosylceramide	920
C02687	alpha-D-Glucosylglycogenin	2345
C02702	L-Prolyl-tRNA(Pro)	2319
C02705	Mucus glycoprotein	2670
C02706	Myelin proteolipid	2672
C02707	Myosin heavy chain	2674
C02715	N-Acyl-L-aspartate	400
C02716	N-Acyl-L-glutamine	414
C02732	Peptide tryptophan	2687
C02737	Phosphatidylserine	1076
C02743	Protein L-cysteine	866
C02749	S-Alkyl-L-cysteine	1757
C02761	beta-L-Arabinoside	1058
C02764	tRNA pseudouridine	1809
C02768	(Glycerophosphate)n	2701
C02773	1-Alkyl-sn-glycerol	2703
C02790	3'-Hydroxyflavonoid	2259
C02805	5-Oxoprolyl-peptide	2717
C02816	Calmodulin L-lysine	2722
C02839	L-Tyrosyl-tRNA(Tyr)	1723
C02843	Long-chain acyl-CoA	1537
C02858	N5-Acyl-L-ornithine	2730
C02860	N6-Alkylaminopurine	2731
C02863	O-D-Mannosylprotein	2733
C02871	Peptide L-aspartate	2734
C02872	Peptide diphthamide	2255
C02882	L-Cysteine-S-conjugate	2167
C02885	S-Alkyl thiosulfate	780
C02896	alpha,omega-Diamine	4858
C02900	beta-D-Galactosyl-R	2742
C02903	omega-Aminoaldehyde	4859
C02905	tRNA(Asp)-queuosine	2744
C02921	2'-Hydroxyisoflavone	4928
C02929	2-Hydroxy carboxylate	2750
C02941	3-Oxo-delta1-steroid	2421
C02960	Ceramide 1-phosphate	918
C02967	DNA 5-methylcytosine	307
C02972	Dihydrolipoylprotein	2484
C02984	L-Aspartyl-tRNA(Asp)	3875
C02986	L-Glutaminyl-peptide	2716
C02987	L-Glutamyl-tRNA(Glu)	2770
C02988	L-Histidyl-tRNA(His)	2307
C02992	L-Threonyl-tRNA(Thr)	2323
C02998	N-Acetylarylalkylamine	3327
C03000	N-Acyl-D-glucosamine	1554
C03011	Nalpha-Acetylpeptide	228
C03016	O-Phosphotropomyosin	1779
C03021	Protein asparagine	324
C03022	Protein L-citrulline	1538
C03023	Peptide-L-methionine	2783
C03024	Reduced flavoprotein	833
C03033	beta-D-Glucuronoside	851
C03079	4-Hydroxy-L-glutamate	1972
C03105	Cytochrome c L-lysine	2806
C03110	DNA N4-methylcytosine	1797
C03120	Glycerophosphodiester	559
C03121	Glycoprotein inositol	2815
C03125	L-Cysteinyl-tRNA(Cys)	2300
C03127	L-Isoleucyl-tRNA(Ile)	2309
C03129	Long-chain acid anion	2934
C03135	N-Acetyl-D-amino acid	1275
C03136	N-Acetyl-D-hexosamine	5916
C03157	O-Phospho-tau-protein	2413
C03161	Oxidized flavoprotein	834
C03169	Pyrimidine nucleoside	1349
C03185	[Glycogen-synthase D]	2824
C03186	[Glycogen-synthase I]	2825
C03188	omega-Carboxyacyl-CoA	2827
C03193	(5-L-Glutamyl)-peptide	1019
C03201	1-Alkyl-2-acylglycerol	2831
C03268	D-Mannosylglycoprotein	2842
C03272	Globoside	2844
C03294	N-Formylmethionyl-tRNA	2594
C03297	N3-Acetylgentamicin C	2431
C03303	Peptidylamidoglycolate	2532
C03306	Protein L-isoaspartate	2849
C03315	[Dinitrogen reductase]	2091
C03317	alpha-Amino acid ester	2851
C03318	[alpha-Tubulin]-L-lysine	2852
C03361	5'-Acylphosphoadenosine	396
C03363	5-L-Glutamyl amino acid	2531
C03371	Acyl-protein thioester	867
C03372	Acylglycerone phosphate	645
C03391	DNA 6-methylaminopurine	1763
C03395	Fatty acid methyl ester	835
C03402	L-Asparaginyl-tRNA(Asn)	2298
C03418	Nucleoside 2'-phosphate	2075
C03419	Nucleoside 3'-phosphate	2076
C03422	O-Palmitoylglycoprotein	2671
C03446	tRNA containing ribothymidine at position 54	421
C03454	1-Alkenyl-2-acylglycerol	1870
C03463	3'-Phosphopolynucleotide	1315
C03475	5'-Phosphopolynucleotide	1317
C03491	Cyclic alcohol	6435
C03511	L-Phenylalanyl-tRNA(Phe)	2317
C03512	L-Tryptophanyl-tRNA(Trp)	2325
C03523	N-Substituted amino acid	2888
C03529	Peptide formylkynurenine	2688
C03530	Peptidyl-L-lysyl-peptide	2889
C03531	Peptidyl-allysyl-peptide	2890
C03536	Pyrimidine 5'-nucleotide	1259
C03573	2-Deoxy-alpha-D-glucoside	1514
C03597	Actinomycinic monolactone	2375
C03607	Deoxynucleoside phosphate	2902
C03617	L-Methionylaminoacyl-tRNA	2905
C03620	Monocarboxylic acid amide	2570
C03625	N5-Acyl-L-ornithine ester	2729
C03632	Oligosaccharide phosphate	2908
C03633	Peptidylproline (omega=0)	2910
C03635	Protein N-ubiquityllysine	2535
C03636	Protein N5-alkylglutamine	2628
C03638	RNA 3'-terminal-phosphate	2911
C03643	[Tyrosine-3-monoxygenase]	2913
C03649	gamma-L-Glutamyl-acceptor	2249
C03658	1-Hydroxyalkyl-sn-glycerol	2704
C03667	2-Hydroxycarbonyl compound	2225
C03674	3-Carbamoyloxymethylcephem	2919
C03687	Alkane-alpha,omega-diamine	2571
C03688	Apo-[acyl-carrier-protein]	983
C03692	1,2-Diacyl-3-beta-D-galactosyl-sn-glycerol	1577
C03702	Histone N6-methyl-L-lysine	2591
C03706	Lysosomal-enzyme D-mannose	2921
C03715	O-Alkylglycerone phosphate	2597
C03721	Protein tyrosine-O-sulfate	1511
C03723	Ribonucleoside diphosphate	5595
C03726	S-Alkyl-L-cysteine S-oxide	2560
C03740	(5-L-Glutamyl)-L-amino acid	791
C03773	6-Acetyl-beta-D-galactoside	1534
C03786	Deoxynucleoside diphosphate	2903
C03788	Microsomal-membrane protein	2935
C03792	N-Acyl-D-mannosaminolactone	1553
C03798	Peptidylproline (omega=180)	2909
C03800	Protein S-methyl-L-cysteine	2939
C03803	Ribosomal-protein L-alanine	2941
C03806	Substituted beta-amino acid	2411
C03808	[Pyruvate kinase] phosphate	2639
C03819	1-Acylglycerophosphoinositol	2032
C03820	1-Alkyl-2-acetyl-sn-glycerol	2099
C03823	2-(2-Hydroxyacyl)sphingosine	2947
C03847	6-Phospho-beta-D-galactoside	1961
C03874	Myosin heavy-chain phosphate	2675
C03875	Myosin light chain phosphate	1895
C03880	N-Substituted aminoacyl-tRNA	2887
C03881	N-Tetradecanoylglycylpeptide	2638
C03889	Palmitoylphosphatidylcholine	5605
C03892	Phosphatidylglycerophosphate	1077
C03895	Peptide-L-methionine (S)-S-oxide	2784
C03899	S-(2-Hydroxyacyl)glutathione	2749
C03904	alpha-N-Peptidyl-L-glutamate	2966
C03905	alpha-N-Peptidyl-L-glutamine	2965
C03922	2-Deoxystreptamine antibiotic	2975
C03933	5-D-Glutamyl-D-glutamyl-peptide	2660
C03939	Acetyl-[acyl-carrier protein]	984
C03941	Calmodulin N6-methyl-L-lysine	2723
C03946	Flavonol 3-O-beta-D-glucoside	1974
C03956	Oligoglycosylglucosylceramide	2779
C03957	Peptide 3-hydroxy-L-aspartate	2735
C03968	1-Alkyl-sn-glycero-3-phosphate	2100
C03974	2-Acyl-sn-glycerol 3-phosphate	1310
C04007	Flavanone 7-O-beta-D-glucoside	4894
C04010	Glycoprotein phospho-D-mannose	3006
C04046	3-D-Glucosyl-1,2-diacylglycerol	1576
C04061	Cytochrome c N6-methyl-L-lysine	2807
C04069	Flavonol 3-O-D-xylosylglycoside	1976
C04074	Isoflavone 7-O-beta-D-glucoside	4893
C04080	N-(Long-chain-acyl)ethanolamine	1204
C04087	Protein N(tau)-methyl-L-histidine	1543
C04088	Octadecanoyl-[acyl-carrier protein]	2039
C04090	Ubiquitin C-terminal thiolester	1409
C04125	[Isocitrate dehydrogenase (NADP+)]	3033
C04128	Low-density lipoprotein L-serine	3035
C04131	Monoamide of dicarboxylate	2472
C04141	Phospho-beta-adrenergic receptor	1982
C04142	Protein glutamate methyl ester	1541
C04149	[alpha-Tubulin]-N6-acetyl-L-lysine	2853
C04156	tRNA containing N1-methyladenine	423
C04157	tRNA containing N1-methylguanine	425
C04158	tRNA containing N2-methylguanine	426
C04159	tRNA containing N6-methyladenine	427
C04160	tRNA containing N7-methylguanine	428
C04180	cis-Dec-3-enoyl-[acp]	3046
C04194	Flavonol 3-O-[alpha-L-rhamnosyl-(1->6)-beta-D-glucoside]	2540
C04195	Glycoprotein phosphatidylinositol	2814
C04202	Long-chain-fatty-acyl ethyl ester	1572
C04212	3',5'-Cyclic nucleotide	1964
C04213	Dolichyl diphosphooligosaccharide	2871
C04214	Phospho-[tyrosine-3-monoxygenase]	2914
C04215	Phospholipid methylene fatty acid	2069
C04230	1-Acyl-sn-glycero-3-phosphocholine	815
C04232	2'-Deoxyribonucleoside diphosphate	5594
C04233	2-Acyl-sn-glycero-3-phosphocholine	816
C04246	But-2-enoyl-[acyl-carrier protein]	3055
C04247	D-Galactosyl-(1->4)-beta-D-glucosyl-R	3057
C04248	6-(alpha-D-Glucosaminyl)-1-phosphatidyl-1D-myo-inositol	2124
C04250	DNA containing 6-O-methylguanine	2938
C04253	Electron-transferring flavoprotein	438
C04258	N-Formyl-L-methionylaminoacyl-tRNA	2904
C04261	Protein N(pi)-phospho-L-histidine	529
C04262	Protein N(tau)-phospho-L-histidine	1542
C04292	5'-Phosphonucleoside 3'-diphosphate	1963
C04298	Citrate (pro-3S)-lyase (thiol form)	3068
C04305	N-Long-chain-fatty-acyl-L-glutamate	1203
C04308	Phosphatidyl-N-dimethylethanolamine	818
C04311	Protein L-isoaspartate methyl ester	2850
C04312	RNA terminal-2',3'-cyclic-phosphate	2912
C04315	2-Acyl-3-O-(beta-D-galactosyl)-sn-glycerol	3085
C04317	1-Organyl-2-lyso-sn-glycero-3-phosphocholine	2085
C04334	Citrate (pro-3S)-lyase (acetyl form)	3069
C04339	Peptide N-(ADP-D-ribosyl)diphthamide	2736
C04340	Phospholipid cyclopropane fatty acid	2070
C04341	Ribosomal-protein N-acetyl-L-alanine	2942
C04342	Soluble variant-surface-glycoprotein	3075
C04361	1-O-Alkyl-2-acetyl-3-acyl-sn-glycerol	2991
C04372	3-O-L-Alanyl-1-O-phosphatidylglycerol	1824
C04375	4-N-(N-Acetyl-D-glucosaminyl)-protein	325
C04381	DNA 4,6-diamino-5-formamidopyrimidine	1761
C04385	Flavonol 3-O-(6-O-malonyl-beta-D-glucoside)	2985
C04386	Myelin proteolipid O-palmitoylprotein	2673
C04387	N-Acetyl-alpha-D-galactosaminyl-polypeptide	1273
C04391	O-Phospho-microsomal-membrane protein	2936
C04397	Procollagen trans-3-hydroxy-L-proline	1941
C04398	Procollagen trans-4-hydroxy-L-proline	1942
C04419	Carboxybiotin-carboxyl-carrier protein	3015
C04422	N6-Alkylaminopurine-7-beta-D-glucoside	2732
C04432	tRNA containing 6-isopentenyladenosine	717
C04438	1-Acyl-sn-glycero-3-phosphoethanolamine	1209
C04441	Peptide 2-(3-carboxy-3-aminopropyl)-L-histidine	3092
C04448	3-Hydroxymethyl ceph-3-em-4-carboxylate	2918
C04457	D-Alanyl-alanyl-poly(glycerolphosphate)	3002
C04459	Glucuronoxylan 4-O-methyl-D-glucuronate	2957
C04466	alpha-2,8-Linked polymer of sialic acid	3097
C04475	1-Alkyl-2-acylglycerophosphoethanolamine	3181
C04476	1-Alkyl-sn-glycero-3-phosphoethanolamine	2990
C04482	3-O-L-Lysyl-1-O-phosphatidylglycerol	2437
C04487	5-(D-Galactosyloxy)-L-lysine-procollagen	2050
C04502	N-Acetyl-beta-D-glucosaminyl-glycopeptide	3107
C04504	N3-Acetyl-2-deoxystreptamine antibiotic	2976
C04505	Polysialic acid acetylated at O-7	3098
C04506	Protein C-terminal S-farnesyl-L-cysteine	3109
C04510	3-[(3S)-3-Amino-3-carboxypropyl]-uridine in tRNA	1808
C04511	tRNA(Asp)-O-5''-beta-D-mannosylqueuosine	2745
C04512	trans,trans-2,3,4,5-Tetradehydroacyl-CoA	2946
C04517	1-(1-Alkenyl)-sn-glycero-3-phosphocholine	1604
C04539	N-Acetyl-D-glucosaminyllipopolysaccharide	1183
C04542	Protein beta-D-galactosyl-L-hydroxylysine	3117
C04545	tRNA containing 2'-O-methylguanosine	1721
C04549	1-Phosphatidyl-1D-myo-inositol 3-phosphate	2034
C04564	[Isocitrate dehydrogenase (NADP+)] phosphate	3034
C04565	Low-density lipoprotein O-phospho-L-serine	3036
C04570	Reduced electron-transferring flavoprotein	439
C04598	2-Acetyl-1-alkyl-sn-glycero-3-phosphocholine	2086
C04618	(3R)-3-Hydroxybutanoyl-[acyl-carrier protein]	3054
C04619	(3R)-3-Hydroxydecanoyl-[acyl-carrier protein]	3045
C04620	(3R)-3-Hydroxyoctanoyl-[acyl-carrier protein]	3146
C04632	[Hydroxymethylglutaryl-CoA reductase (NADPH)]	3156
C04633	(3R)-3-Hydroxypalmitoyl-[acyl-carrier protein]	3157
C04635	1-(1-Alkenyl)-sn-glycero-3-phosphoethanolamine	2071
C04636	1-Acyl-2-linoleoyl-sn-glycero-3-phosphocholine	2119
C04637	1-Phosphatidyl-D-myo-inositol 4,5-bisphosphate	2084
C04645	6-(D-Glucose-1-phospho)-D-mannosylglycoprotein	2843
C04648	alpha-L-Fucosyl-1,2-beta-D-galactoside	2743
C04656	1,3-beta-D-Galactosyl-N-acetyl-D-glucosaminyl-R	3168
C04657	1,4-beta-D-Galactosyl-N-acetyl-D-glucosaminyl-R	2157
C04679	Protein N6-[(R)-4-amino-2-hydroxybutyl]-L-lysine	3061
C04683	alpha-N-Acetylneuraminyl-2,3-beta-D-galactosyl-R	3173
C04688	(3R)-3-Hydroxytetradecanoyl-[acyl-carrier protein]	3165
C04692	Peptide 2-[3-carboxy-3-(methylammonio)propyl]-L-histidine	3093
C04696	7-Methylguanosine 5'-triphospho-5'-oligonucleotide	2998
C04708	1-(beta-D-Galactosyl)-2-(2-hydroxyacyl)sphingosine	2948
C04725	Oligosaccharide containing 6-methyl-D-glucose units	3028
C04726	[3-Methyl-2-oxobutanoate dehydrogenase (2-methylpropanoyl-transferring)]	2153
C04728	tRNA containing 5-methylaminomethyl-2-thiouridylate	430
C04730	GM3	2126
C04737	alpha-D-Galactosyl-(1->4)-beta-D-galactosyl-(1->4)-beta-D-glucosyl-(1<->1)-ceramide	2125
C04740	alpha-N-Acetylneuraminyl-2,6-beta-galactosyl-1,4-beta-D-glucosylceramide	2127
C04748	Protein C-terminal S-farnesyl-L-cysteine methyl ester	3110
C04749	[[Hydroxymethylglutaryl-CoA reductase (NADPH)]kinase]	3202
C04750	beta-D-Galactosyl-1,3-N-acetyl-alpha-D-galactosaminyl-R	3183
C04755	Glycoprotein N-acetyl-D-glucosaminyl-phospho-D-mannose	3005
C04756	O-1-Alk-1-enyl-2-acyl-sn-glycero-3-phosphoethanolamine	3044
C04759	1,2-D-Glucosyl-5-D-(galactosyloxy)-L-lysine-procollagen	3105
C04768	[Hydroxymethylglutaryl-CoA reductase (NADPH)] phosphate	3155
C04775	D-Galactosyl-(1->3)-beta-D-galactosyl-(1->4)-beta-D-glucosyl-R	3058
C04776	Peptide beta-D-galactosyl-(1->3)-N-acetyl-alpha-D-galactosaminyl-L-serine	3138
C04789	Lysosomal-enzyme N-acetyl-D-glucosaminyl-phospho-D-mannose	2922
C04791	beta-D-Galactosyl-1,4-N-acetyl-D-glucosaminyl-glycoprotein	3207
C04792	1-Acyl-2-[(S)-12-hydroxyoleoyl]-sn-glycero-3-phosphocholine	2120
C04800	D-Glucuronyl-N-acetyl-1,3-beta-D-galactosaminylproteoglycan	3215
C04802	m7G(5')pppRm-mRNA	2578
C04817	Protein alpha-D-glucosyl-1,2-beta-D-galactosyl-L-hydroxylysine	3116
C04818	beta-D-Galactosyl-1,4-N-acetyl-beta-D-glucosaminylglycopeptide	3108
C04825	3-beta-D-Galactosyl-4-beta-D-galactosyl-O-beta-D-xylosylprotein	3218
C04833	m7G(5')pppm6Am-mRNA	2457
C04845	N-Acetyl-beta-D-glucosaminyl-(1->3)-beta-D-galactosyl-(1->4)-beta-D-glucosyl-(1<->1)-ceramide	3106
C04848	Variant-surface-glycoprotein 1,2-dimyristyl-sn-phosphatidylinositol	3074
C04850	1,3-beta-D-Galactosyl-(alpha-1,4-L-fucosyl)-N-acetyl-D-glucosaminyl-R	3169
C04855	alpha-D-Galactosyl-1,3-beta-D-galactosyl-1,4-N-acetyl-D-glucosaminyl-R	1627
C04866	alpha-D-Galactosyl-(1,3)-[alpha-L-fucosyl-(1,2)]-D-galactoside	3161
C04872	1,2-Diacyl-3-[3-(alpha-D-N-acetylneuraminyl)-beta-D-galactosyl]-sn-glycerol	2113
C04880	N-Acetyl-beta-D-glucosaminyl-1,2-alpha-D-mannosyl-1,3-(R1)-beta-D-mannosyl-R2	3263
C04884	N-Acetyl-D-galactosaminyl-(N-acetylneuraminyl)-D-galactosyl-D-glucosylceramide	3197
C04885	alpha-N-Acetylneuraminyl-2,3-beta-D-galactosyl-1,3-N-acetyl-D-galactosaminyl-R	3238
C04887	alpha-N-Acetylneuraminyl-2,8-alpha-N-acetylneuraminyl-2,3-beta-D-galactosyl-R	3174
C04890	N-Acetyl-beta-D-glucosaminyl-1,3-beta-D-galactosyl-1,4-N-acetyl-D-glucosaminyl-R	1625
C04891	N-Acetyl-beta-D-glucosaminyl-1,6-beta-D-galactosyl-1,4-N-acetyl-D-glucosaminyl-R	1626
C04901	alpha-N-Acetylneuraminyl-2,3-beta-D-galactosyl-1,3-N-acetyl-alpha-D-galactosaminyl-R	3203
C04902	beta-D-Galactosyl-1,3-(N-acetyl-beta-D-glucosaminyl-1,6)-N-acetyl-D-galactosaminyl-R	3184
C04903	3-beta-D-Glucuronosyl-3-beta-D-galactosyl-4-beta-D-galactosyl-O-beta-D-xylosylprotein	3219
C04906	N-Acetyl-beta-D-glucosaminyl-1,6-(N-acetyl-beta-D-glucosaminyl-1,2)-alpha-D-mannosyl-R	3244
C04907	alpha-N-Acetylneuraminyl-2,3-beta-D-galactosyl-1,4-N-acetyl-D-glucosaminyl-glycoprotein	3208
C04909	alpha-D-Glucosyl-1,6-alpha-D-glucosyl-1,6-alpha-D-glucosyl-1,3-1-O-alkyl-2-O-acylglycerol	3246
C04910	1,3-beta-D-Galactosyl-N-acetyl-D-glucosaminyl-1,3-beta-D-galactosyl-1,4-D-glucosylceramide	3224
C04911	D-Galactosyl-N-acetyl-D-galactosaminyl-(N-acetylneuraminyl)-D-galactosyl-D-glucosylceramide	3236
C04913	N-Acetyl-beta-D-galactosaminyl-1,4-beta-D-glucuronyl-N-acetyl-1,3-beta-D-galactosaminylproteoglycan	3216
C04914	alpha-D-Mannosyl-1,6-(N-acetyl-beta-D-glucosaminyl-1,2-alpha-D-mannosyl-1,3)-beta-D-mannosyl-R	3253
C04917	N-Acetyl-beta-D-glucosaminyl-(1->6)-[N-acetyl-beta-D-glucosaminyl-(1->3)]-N-acetyl-alpha-D-galactosaminyl-R	2151
C04920	6-Sulfo-alpha-D-glucosyl-1,6-alpha-D-glucosyl-1,6-alpha-D-glucosyl-1,3-1-O-alkyl-2-O-acylglycerol	3247
C04922	beta-D-Galactosyl-(1->4)-N-acetyl-beta-D-glucosaminyl-(1->3)-beta-D-galactosyl-(1->4)-beta-D-glucosyl-(1<->1)-ceramide	3255
C04924	N-Acetyl-D-galactosaminyl-1,4-beta-N-acetylneuraminyl-2,3-alpha-D-galactosyl-1,4-beta-D-glucosylceramide	3227
C04925	N-Acetyl-D-galactosaminyl-N-Acetyl-D-galactosaminyl-1,3-D-galactosyl-1,4-D-galactosyl-1,4-D-glucosylceramide	2845
C04926	alpha-N-Acetylneuraminyl-2,3-beta-D-galactose-1,3-(alpha-N-acetylneuraminyl-2,6)-N-acetyl-D-galactosaminyl-R	3239
C04927	N-Acetylneuraminyl-D-galactosyl-N-acetyl-D-galactosaminyl-(N-acetylneuraminyl)-D-galactosyl-D-glucosylceramide	3251
C04930	N-Acetyl-beta-D-glucosaminyl-1,3-beta-D-galactosyl-1,3-(N-acetyl-beta-D-glucosaminyl-1,6)-N-acetyl-D-galactosaminyl-R	3240
C04934	N-Acetyl-beta-D-glucosaminyl-1,6-(N-acetyl-beta-D-glucosaminyl-1,2)-(N-acetyl-beta-D-glucosaminyl-1,4)-alpha-D-mannosyl-R	3245
C04936	alpha-N-Acetylneuraminyl-2,3-beta-D-galactosyl-1,4-N-acetyl-beta-D-glucosaminyl-1,3-beta-D-galactosyl-1,4-D-glucosylceramide	3257
C04937	N-Acetyl-beta-D-glucosaminyl-1,2-alpha-D-mannosyl-1,6-(N-acetyl-beta-D-glucosaminyl-1,2-alpha-D-mannosyl-1,3)-beta-D-mannosyl-R	3254
C04938	N-Acetyl-D-glucosaminyl-1,3-beta-D-galactosyl-1,4-N-acetyl-beta-D-glucosaminyl-1,3-beta-D-galactosyl-1,4-beta-D-glucosylceramide	3260
C04939	N-Acetyl-D-glucosaminyl-1,6-beta-D-galactosyl-1,4-N-acetyl-beta-D-glucosaminyl-1,3-beta-D-galactosyl-1,4-beta-D-glucosylceramide	3256
C04942	beta-D-Mannosyl-R	4846
C04943	N-Acetyl-beta-D-glucosaminyl-1,4-(N-acetyl-beta-D-glucosaminyl-1,2)-alpha-D-mannosyl-1,3-beta-D-mannosyl-R	3264
C04944	6-(2-[N-Acetyl-beta-D-glucosaminyl]-alpha-D-mannosyl)-beta-D-mannosyl-R	3265
C05005	Glycolipid	329
C05067	trans-3-Enoyl-CoA	4877
C05102	alpha-Hydroxy fatty acid	2785
C05156	Aminoacyl-tRNA	3274
C05157	Peptidyl-aminoacyl-tRNA	3277
C05159	6-(2,6-Bis[N-acetyl-beta-D-glucosaminyl]-alpha-D-mannosyl)-beta-D-mannosyl-R	3266
C05167	alpha-Amino acid	828
C05197	Protein glycine	3302
C05205	[Cytochrome c] methionine	3314
C05206	Histone L-arginine	3316
C05207	[Myeline basic protein] L-arginine	3318
C05208	1-Alkyl-2-arachidonyl-sn-glycero-3-phosphocholine	3320
C05209	1-Alkyl-2-lyso-sn-glycero-3-phosphoethanolamine	3321
C05210	1-Alkyl-2-arachidonyl-sn-glycero-3-phosphoethanolamine	3322
C05212	1-Radyl-2-acyl-sn-glycero-3-phosphocholine	2087
C05217	1-Organyl-2-lyso-sn-glycero-3-phospholipid	3323
C05218	1-Radyl-2-acetyl-sn-glycero-3-phospholipid	3324
C05223	Dodecanoyl-[acyl-carrier protein]	2663
C05226	N-Carbamoyl-D-amino acid	1274
C05227	UDP-sugar	2631
C05232	(2S)-2-Methylacyl-CoA	3331
C05234	Detyrosinated alpha-tubulin	3333
C05250	[Protein-PII]	3337
C05309	Semiquinone	1378
C05312	Protein glycin-2-yl radical	3304
C05319	[Cytochrome c] S-methylmethionine	3315
C05320	Histone N(omega)-methyl-L-arginine	3317
C05321	[Myeline basic protein] N(omega)-methyl-L-arginine	3319
C05325	Purine mononucleotide	2365
C05326	Uridylyl-[protein-PII]	3338
C05329	(2R)-2-Methylacyl-CoA	3332
C05330	Homocysteine	708
C05336	Selenomethionyl-tRNA(Met)	3361
C05383	Aminosugar	2924
C05524	Aminoacyl-L-methionine	458
C05535	alpha-Aminoadipoyl-S-acyl enzyme	3022
C05544	Protein N6-methyl-L-lysine	2534
C05545	Protein N6,N6-dimethyl-L-lysine	3401
C05546	Protein N6,N6,N6-trimethyl-L-lysine	2937
C05675	Diacylglyceryl-2-aminoethylphosphonate	3429
C05676	Diacylglyceryl-N-trimethyl-2-aminoethylphosphonate	3431
C05677	Lipophosphonoglycan	3432
C05681	Ceramide 2-aminoethylphosphonate	3430
C05693	R	3441
C05694	CH3-R	3442
C05710	N-Hydroxy-amino acid	3445
C05712	Cyanohydrin	3446
C05713	Cyanoglycoside	3447
C05718	2-Oxoacid oxime	2655
C05723	Poly-gamma-D-glutamate	242
C05726	S-Substituted L-cysteine	3448
C05727	S-Substituted N-acetyl-L-cysteine	3449
C05729	R-S-Cysteinylglycine	2576
C05744	Acetoacetyl-[acp]	2984
C05745	Butyryl-[acp]	3056
C05746	3-Oxohexanoyl-[acp]	3450
C05747	(R)-3-Hydroxyhexanoyl-[acp]	3451
C05748	trans-Hex-2-enoyl-[acp]	3452
C05749	Hexanoyl-[acp]	3453
C05750	3-Oxooctanoyl-[acp]	3147
C05751	trans-Oct-2-enoyl-[acp]	3148
C05752	Octanoyl-[acp]	3454
C05753	3-Oxodecanoyl-[acp]	3144
C05754	trans-Dec-2-enoyl-[acp]	3145
C05755	Decanoyl-[acp]	3455
C05756	3-Oxododecanoyl-[acp]	3456
C05757	(R)-3-Hydroxydodecanoyl-[acp]	3457
C05758	trans-Dodec-2-enoyl-[acp]	3326
C05759	3-Oxotetradecanoyl-[acp]	3177
C05760	trans-Tetradec-2-enoyl-[acp]	3179
C05761	Tetradecanoyl-[acp]	3458
C05762	3-Oxohexadecanoyl-[acp]	3158
C05763	trans-Hexadec-2-enoyl-[acp]	3159
C05764	Hexadecanoyl-[acp]	1033
C05847	all-trans-Polyprenyl diphosphate	7130
C05850	Reduced Vitamin K	2293
C05914	Bathorhodopsin	1710
C05915	Lumirhodopsin	3492
C05916	Metarhodopsin	4111
C05973	2-Acyl-sn-glycero-3-phosphoethanolamine	1210
C05974	2-Acyl-sn-glycero-3-phosphoserine	2691
C05976	Aminoacyl-phosphatidylglycerol	3275
C05977	2-Acyl-1-alkyl-sn-glycero-3-phosphate	2830
C05980	Cardiolipin	1200
C05981	Phosphatidylinositol-3,4,5-trisphosphate	3118
C05996	Branched chain fatty acid	1559
C06020	Methyl-Co(III) corrinoid protein	1346
C06021	Co(I) corrinoid protein	1345
C06036	Trigalactosyl-diacylglycerol	3515
C06037	Digalactosyl-diacylglycerol	3083
C06038	Acyl1-monogalactosyl-diacylglycerol	3086
C06040	Diglucosyldiacylglycerol	3008
C06041	Glycerophosphoglycoglycerolipid	3516
C06062	Ceramide phosphoethanolamine	922
C06109	Cytochrome P-450 oxidized form	3525
C06110	Cytochrome P-450 reduced form	3526
C06112	L-Glutamyl-tRNA(Gln)	2302
C06113	L-Aspartyl-tRNA(Asn)	2297
C06125	Sulfatide	2668
C06126	Digalactosylceramide	2667
C06127	Digalactosylceramide sulfate	3527
C06128	GM4	2669
C06129	Ceramidepentasaccharide	3248
C06130	Gal-alpha1->3(Fuc-alpha1->2)Gal-beta1->3GlcNAc-beta1->3LacCer	3529
C06131	Fuc-alpha1->2Gal-beta1->3GlcNAc-beta1->3Gal-beta1->4Glc-beta1-1'Cer	3249
C06132	Type A glycolipid	3528
C06133	GD3	3196
C06134	GD2	3237
C06135	GA2	2128
C06136	GA1	3250
C06138	GT1a	3261
C06139	GQ1	3530
C06140	GT1b	3262
C06141	GD1b	3252
C06157	[Dihydrolipoyllysine-residue succinyltransferase] S-glutaryldihydrolipoyllysine	1151
C06246	Gla protein	3546
C06247	Gla protein precursor	3547
C06250	Holo-[carboxylase]	3014
C06254	Lysophospholipid	3714
C06357	Alkyl cinnamate	3041
C06361	Anthocyanidin-3,5-diglucoside	6790
C06364	1,2-Diacyl-3-alpha-D-glucosyl-sn-glycerol	3570
C06365	alpha-Kojibiosyldiacylglycerol	3571
C06374	Phthalylamide	3576
C06378	N-Acyl-D-amino acid	1276
C06379	N-Acyl-D-glutamate	960
C06380	N-Acyl-D-aspartate	1271
C06388	2-Aryl-2-methylmalonate	3584
C06389	2-Arylpropionate	3585
C06395	omega-Agatoxin IVC	3588
C06396	omega-Agatoxin IVB	3589
C06403	[Ribulose-1,5-bisphosphate-carboxylase]-lysine	3593
C06404	[Ribulose-1,5-bisphosphate-carboxylase]-N6-methyl-L-lysine	3594
C06409	[Methionine synthase]-cob(II)alamin	3598
C06410	[Methionine synthase]-methylcob(I)alamin	3599
C06412	Palmitoyl-protein	1032
C06479	Ketosteroid	4795
C06481	L-Seryl-tRNA(Sec)	5483
C06482	L-Selenocysteinyl-tRNA(Sec)	5484
C06483	N-Acetyl-alpha-D-galactosaminyl-(1,3)-[alpha-L-fucosyl-(1,2)]-D-galactoside	3050
C06567	Penicilloic acid	4174
C06592	NDP-N-methyl-L-glucosamine	3837
C06741	Feruloyl-polysaccharide	4864
C06744	3-Deoxyoctulosonyl-lipopolysaccharide	4104
C06751	Prenyl-L-cysteine	4918
C07281	[eIF5A-precursor]-lysine	3709
C07282	[eIF5A-precursor]-deoxyhypusine	3060
C07291	Dihydrofurano derivative	3976
C07292	Glutaredoxin	3982
C07293	Glutaredoxin disulfide	3984
C08721	Polysialic acid acetylated at O-9	4835
C11377	alpha-N-Acetylneuraminyl-2,6-beta-D-galactosyl-1,4-N-acetyl-D-glucosaminyl-glycoprotein	3876
C11439	Formyl-L-methionyl peptide	3910
C11440	Methionyl peptide	3911
C11449	(3S)-3-Amino-3-(3-chloro-4,5-dihydroxyphenyl)propanoyl-[peptidyl-carrier protein SgcC2]	7109
C11475	DNA containing guanine	2940
C11477	Sugar	782
C11478	tRNA containing 5-aminomethyl-2-thiouridine	429
C11482	Holo-Lys2	3023
C11529	N-Carbamoyl-L-amino acid	4012
C11531	6-O-(beta-D-Xylopyranosyl)-beta-D-glucopyranoside	4016
C11547	3-(Acyloxy)acyl group of bacterial toxin	4022
C11548	3-Hydroxyacyl group of bacterial toxin	4023
C11554	1-Phosphatidyl-1D-myo-inositol 3,4-bisphosphate	4026
C11556	1-Phosphatidyl-1D-myo-inositol 3,5-bisphosphate	4030
C11557	1-Phosphatidyl-1D-myo-inositol 5-phosphate	4031
C11572	Glycoprotein with the oligosaccharide chain attached by N-glycosyl linkage to protein L-asparagine	2872
C12126	Dihydroceramide	4304
C12145	Phytoceramide	4307
C12146	C26-CoA	4308
C12348	3,5,7,9,11,13,15-Heptaoxo-hexadecanoyl-[acp]	4370
C12350	3,5,7,9,11,13,15-Heptaoxo-octadecanoyl-[acp]	4371
C12354	3,5,7,9,11,13,15,17,19-Nonaoxo-eicosanoyl-[acp]	4375
C12355	3,5,7,9,11,13,15,17,19-Nonaoxo-henicosanoyl-[acp]	4376
C12356	3,5,7,9,11,13,15,17,19-Nonaoxo-docosanoyl-[acp]	4377
C12441	Nonaketamide	4373
C12442	C-9 Reduced nonaketamide	4374
C12460	3-Dimethylallyl-beta-hydroxy-L-tyrosyl-[pcp]	4477
C12461	L-Tyrosyl-[pcp]	4471
C12462	beta-Hydroxy-L-tyrosyl-[pcp]	4472
C12463	beta-Keto-L-tyrosyl-[pcp]	4473
C12467	2-Hydroxy-beta-keto-L-tyrosyl-[pcp]	4479
C12470	L-Prolyl-[pcp]	4469
C12483	Pyrrole-2-carbonyl-[pcp]	4470
C13508	Sulfoquinovosyldiacylglycerol	4549
C15204	3'-Hydroxyflavanone	4926
C15496	Oxidized thiol-containing reductant	4787
C15498	ROOH	4785
C15521	Alkanesulfonate	4814
C15528	[Cytochrome c]-arginine	4825
C15529	[Cytochrome c]-N(omega)-methylarginine	4826
C15539	Anthocyanidin 3-O-beta-D-glucoside	4841
C15540	Anthocyanidin 3-O-(6-O-malonyl-beta-D-glucoside)	4842
C15541	NDP-glucose	4843
C15543	6-(alpha-D-Mannosyl)-beta-D-mannosyl-R	4845
C15544	4-(N-Acetyl-beta-D-glucosaminyl)-beta-D-mannosyl-R	4847
C15549	Anthocyanin	4852
C15550	Anthocyanin 3'-O-beta-D-glucoside	4853
C15555	Flavonol 3-O-D-glycoside	1975
C15564	(R)-2-Haloacid	4874
C15565	(S)-2-Hydroxyacid	827
C15570	Dihydroflavonol	4889
C15571	Catechol	4890
C15572	Guaiacol	4891
C15573	beta-D-Glucuronosyl-(1->4)-N-acetyl-alpha-D-glucosaminylproteoglycan	4895
C15574	N-Acetyl-alpha-D-glucosaminyl-(1->4)-beta-D-glucuronosyl-(1->4)-N-acetyl-alpha-D-glucosaminylproteoglycan	4896
C15575	N-Acetyl-alpha-D-glucosaminyl-(1->4)-beta-D-glucuronosylproteoglycan	4897
C15576	beta-D-Glucuronosyl-(1->4)-N-acetyl-alpha-D-glucosaminyl-(1->4)-beta-D-glucuronosylproteoglycan	4898
C15577	N-Acetyl-beta-D-galactosaminyl-(1->4)-beta-D-glucuronosylproteoglycan	4899
C15578	beta-D-Glucuronosyl-(1->3)-N-acetyl-beta-D-galactosaminyl-(1->4)-beta-D-glucuronosylproteoglycan	4900
C15579	Flavanone 7-O-[alpha-L-rhamnosyl-(1->2)-beta-D-glucoside]	4901
C15580	Flavonol 7-O-beta-D-glucoside	4902
C15581	Flavonol 3-O-beta-D-glucosyl-(1->2)-beta-D-glucoside	4903
C15582	Flavonol 3-O-beta-D-glucosyl-(1->2)-beta-D-glucosyl-(1->2)-beta-D-glucoside	4904
C15585	myo-Inositol phosphate	4905
C15586	N-D-Ribosylpurine	2364
C15592	Pyranose	4908
C15593	2-Dehydropyranose	4909
C15594	Pyranoside	4910
C15595	3-Dehydropyranoside	4911
C15596	n-Alkanal	4912
C15597	Alk-2-enal	4913
C15598	2,3-cis-2R,3R-Flavan-3-ol	4914
C15601	Glyceollin	4917
C15602	Quinone	270
C15603	Hydroquinone	271
C15604	Prenal	4919
C15608	Flavone	4925
C15609	3',5'-Dihydroxyflavanone	4927
C15615	7-Hydroxyisoflavone	4934
C15616	7-Methoxyisoflavone	4935
C15645	1-(1-Alkenyl)-sn-glycerol	4936
C15646	1-(1-Alkenyl)-sn-glycero-3-phosphate	4937
C15647	2-Acyl-1-(1-alkenyl)-sn-glycero-3-phosphate	4938
C15653	Peptide-L-methionine (R)-S-oxide	5074
C15656	alpha-N-Acetyl-D-glucosaminyl-(1->4)-beta-D-glucuronosyl-(1->3)-beta-D-galactosyl-(1->3)-beta-D-galactosyl-(1->4)-beta-D-xylosylproteoglycan	4941
C15811	[Enzyme]-cysteine	4981
C15812	[Enzyme]-S-sulfanylcysteine	4982
C15854	N-(4-Aminobutylidene)-[eIF5A-precursor]-lysine	4988
C15864	1'-Hydroxy-gamma-carotene glucoside ester	5039
C15917	Hydroxychlorobactene glucoside ester	5037
C15972	Enzyme N6-(lipoyl)lysine	1026
C15973	Enzyme N6-(dihydrolipoyl)lysine	1500
C15975	[Dihydrolipoyllysine-residue (2-methylpropanoyl)transferase] S-(3-methylbutanoyl)dihydrolipoyllysine	1030
C15977	[Dihydrolipoyllysine-residue (2-methylpropanoyl)transferase] S-(2-methylpropanoyl)dihydrolipoyllysine	1029
C15979	[Dihydrolipoyllysine-residue (2-methylpropanoyl)transferase] S-(2-methylbutanoyl)dihydrolipoyllysine	1910
C15982	Thermocryptoxanthin	5061
C15983	Thermozeaxanthin	5062
C15984	Thermobiszeaxanthin	5063
C15991	myo-Inositol pentakisphosphate	5067
C16011	Protein-omega-N-(ADP-D-ribosyl)-L-arginine	406
C16139	tRNA(Pyl)	5090
C16140	L-Lysyl-tRNA(Pyl)	5091
C16219	3-Oxostearoyl-[acp]	5165
C16220	(R)-3-Hydroxyoctadecanoyl-[acp]	5166
C16221	(2E)-Octadecenoyl-[acp]	5167
C16236	Protein N6-(octanoyl)lysine	5169
C16237	Protein N6-(lipoyl)lysine	5170
C16239	Lipoyl-[acp]	5171
C16240	Apoprotein	5168
C16254	[Dihydrolipoyllysine-residue succinyltransferase] S-succinyldihydrolipoyllysine	1028
C16255	[Dihydrolipoyllysine-residue acetyltransferase] S-acetyldihydrolipoyllysine	1027
C16467	cis-Prenyl-tRNA	5370
C16486	Astaxanthin diester	5393
C16501	Farnesal	5424
C16520	Hexadecenoyl-[acyl-carrier protein]	5436
C16581	D-threo-Aldono-1,5-lactone	4774
C16636	tRNA(Sec)	5482
C16638	O-Phosphoseryl-tRNA(Sec)	5491
C16669	Oligonucleotide 5'-diphosphate	3000
C16676	N6-Alkylaminopurine-9-beta-D-glucoside	5597
C16690	5-L-Glutamyl-D-glutamyl-peptide	2659
C16691	DNA 2,6-diamino-5-formamido-3,4-dihydro-4-oxopyrimidine	5613
C16693	Plastoquinol	2486
C16720	Peptide 2-[3-carboxy-3-(dimethylammonio)propyl]-L-histidine	5639
C16722	Acceptor	2247
C16729	[Thyroglobulin]-L-thyroxine	5656
C16730	Thyroglobulin triiodothyronine	5654
C16731	[Thyroglobulin]-3,5-diiodo-L-tyrosine	5653
C16732	[Thyroglobulin]-3-iodo-L-tyrosine	5652
C16733	[Thyroglobulin]-L-tyrosine	5651
C16734	Thyroglobulin dehydroalanine	5655
C16736	Thiol-containing reductant	4786
C16738	Sulfuric monoester	5650
C16739	L-Arginyl-protein	2526
C17022	O-Phosphoseryl-tRNA(Cys)	5683
C17023	Sulfur donor	684
C17027	L-Pyrrolysyl-tRNA(Pyl)	5685
C17202	S-Palmitoylprotein	5692
C17262	S-Alkyl-thiohydroximate	5746
C17322	tRNA containing 2-thiouridine	5751
C17323	tRNA containing 5-carboxymethylaminomethyl-2-thiouridine	5752
C17324	tRNA adenine	422
C17325	tRNA cytosine	6772
C17378	O-Acylpseudotropine	5757
C17509	Thymine dimer	5776
C17510	Two thymine residues (in DNA)	5777
C18006	gamma-L-Glutamyl-[acp]	5868
C18007	4-Aminobutyryl-[acp]	5869
C18008	4-(gamma-L-Glutamylamino)butanoyl-[acp]	5870
C18009	4-(gamma-L-Glutamylamino)-(2S)-2-hydroxybutanoyl-[acp]	5871
C18017	8-p-Menthen-2-ol	5880
C18018	p-Menth-8-en-2-one	5881
C18046	Biotinyl-[protein]	5895
C18047	Carboxybiotinyl-[protein]	5896
C18049	N-Acyl-L-homoserine lactone	5899
C18055	N-Acetyl-alpha-D-hexosamine 1-phosphate	5917
C18061	N-Acyl-L-homoserine	5921
C18125	1-Acyl-sn-glycero-3-phosphoserine	5939
C18126	1-Acyl-sn-glycero-3-phosphoglycerol	5940
C18129	Monolysocardiolipin	5941
C18160	Bacteriochlorophyllide d	5962
C18161	Bacteriochlorophyllide c	5963
C18162	Bacteriochlorophyll d	5965
C18163	Bacteriochlorophyll c	5964
C18168	Diacylglycerylhomoserine	5968
C18169	Diacylglyceryl-N,N,N-trimethylhomoserine	5969
C18233	Ferricytochrome cL	726
C18234	Ferrocytochrome cL	727
C18293	Nonaketamide monocyclic intermediate	6033
C18294	Nonaketamide tricyclic intermediate	6034
C18327	7,9,12-Octaketide intermediate 1	6080
C18328	7,9,12-Octaketide intermediate 2	6083
C18329	7,9,12-Octaketide intermediate 3	6086
C18330	7,9,12-Decaketide intermediate 1	6081
C18331	7,9,12-Decaketide intermediate 2	6084
C18332	7,9,12-Decaketide intermediate 3	6087
C18333	7,9,12-Decaketide intermediate 4	6082
C18334	7,9,12-Decaketide intermediate 5	6085
C18335	7,9,12-Decaketide intermediate 6	6088
C18336	7,12-Decaketide intermediate 1	6089
C18337	9,14-Decaketide intermediate 1	6090
C18353	Octaketide bicyclic intermediate	6102
C18355	(R)-Chiral alcohol	6105
C18357	(R)-Hemiketal	6106
C18797	(S)-Hydroxynitrile	6139
C19078	tRNA with a 3' cytidine	6155
C19080	tRNA with a 3' CC end	6156
C19085	tRNA with a 3' CCA end	6154
C19630	Diketone	6224
C19645	Acceptor	6194
C19646	Acceptor beta-D-glucuronoside	6195
C19673	Malonyl-[acp] methyl ester	6247
C19709	[L-Asp(4-L-Arg)]n	6292
C19722	[tRNA(Ile2)]-cytidine34	6298
C19723	[tRNA(Ile2)]-lysidine34	6299
C19776	1,2-Diacyl-sn-glycerol 3-diphosphate	6350
C19790	Reduced flavin	6368
C19802	[Protein]-3-O-(N-acetyl-D-glucosaminyl)-L-serine	6377
C19803	[Protein]-L-threonine	6379
C19804	[Protein]-3-O-(N-acetyl-D-glucosaminyl)-L-threonine	6378
C19824	D-5-Monosubstituted hydantoin	6401
C19825	L-5-Monosubstituted hydantoin	6402
C19845	Pimeloyl-[acyl-carrier protein]	6419
C19846	Pimeloyl-[acyl-carrier protein] methyl ester	6418
C19860	2-Hydroxy fatty acid	6433
C19861	3-Hydroxy fatty acid	6434
C19862	Cyclic ketone	6436
C19882	D-glycero-D-manno-Heptose 7-phosphate	6453
C19885	alpha-Aminoadipate carrier protein LysW	6460
C19886	LysW-gamma-L-alpha-aminoadipate	6461
C19887	LysW-gamma-L-alpha-aminoadipyl 6-phosphate	6462
C19888	LysW-gamma-L-alpha-aminoadipate 6-semialdehyde	6463
C19889	LysW-gamma-L-lysine	6464
C19895	4'-Methoxyflavanone	6475
C19896	4'-Hydroxyflavanone	6474
C20119	Protein-cysteine	6521
C20120	S-Farnesyl protein	6522
C20224	Coniferyl ester	6589
C20372	3-Ketoglutaryl-[acp] methyl ester	6688
C20373	3-Hydroxyglutaryl-[acp] methyl ester	6689
C20374	Enoylglutaryl-[acp] methyl ester	6690
C20375	Glutaryl-[acp] methyl ester	6691
C20376	3-Ketopimeloyl-[acp] methyl ester	6692
C20377	3-Hydroxypimeloyl-[acp] methyl ester	6693
C20378	Enoylpimeloyl-[acp] methyl ester	6694
C20446	tRNA 7-aminomethyl-7-carbaguanine	6751
C20451	tRNA hypoxanthine	6760
C20458	tRNA(Ala) hypoxanthine	6771
C20459	tRNA(Ala) adenine	6770
C20461	Anthocyanidin 3-O-[6-O-(4-hydroxycinnamoyl)-beta-D-glucoside]	6776
C20467	Anthocyanidin 3-O-beta-D-sambubioside	6786
C20471	Anthocyanidin 3-O-sophoroside	6791
C20472	Anthocyanidin 3-O-[2-O-(4-coumaroyl)-alpha-L-rhamnosyl-(1->6)-beta-D-glucoside]	6792
C20473	Anthocyanidin 3-O-[2-O-(4-coumaroyl)-alpha-L-rhamnosyl-(1->6)-beta-D-glucoside] 5-O-beta-D-glucoside	6793
C20474	Anthocyanidin 5-O-beta-D-glucoside 3-O-beta-D-sambubioside	6794
C20580	[tRNA(Ile2)]-2-agmatinylcytidine34	6955
C20616	Aldono-1,5-lactone	6903
C20647	N1-Methyladenine in rRNA	6957
C20648	Adenine in rRNA	6956
C20649	7-[(3S)-(3-Amino-3-carboxypropyl)]wyosine in tRNA(Phe)	6959
C20652	7-[(3S)-3-Amino-3-carboxypropyl]-4-demethylwyosine in tRNA(Phe)	6958
C20655	Aldopyranose	6902
C20659	7-[(3S)-3-Amino-3-(methoxycarbonyl)propyl]wyosine in tRNA(Phe)	7018
C20660	Wybutosine in tRNA(Phe)	7019
C20661	7-(2-Hydroxy-3-amino-3-carboxypropyl)wyosine in tRNA(Phe)	6970
C20663	L-Histidine-[translation elongation factor 2]	6924
C20683	Long-chain acyl-[acyl-carrier protein]	865
C20688	N1-Methylguanine in tRNA(Phe)	6992
C20691	4-Demethylwyosine in tRNA(Phe)	6993
C20722	3-O-(alpha-D-Mannosyl)-L-threonyl-[protein]	7028
C20723	3-O-[N-Acetyl-beta-D-glucosaminyl-(1->4)-alpha-D-mannosyl]-L-threonyl-[protein]	7029
C20728	[CysO sulfur-carrier protein]-Gly-NH-CH2-C(O)SH	7038
C20729	[CysO sulfur-carrier protein]-Gly-NH-CH2-C(O)-S-L-cysteine	7039
C20730	[Protein]-FMN-L-Threonine	7040
C20732	Mycothiol S-conjugate	7041
C20734	3-O-[N-Acetyl-beta-D-galactosaminyl-(1->3)-N-acetyl-beta-D-glucosaminyl-(1->4)-alpha-D-mannosyl]-L-threonyl-[protein]	7042
C20735	N-Acyl-aromatic-L-amino acid	7043
C20743	Protein N6-acetyl-L-lysine	7052
C20751	N6-L-Threonylcarbamoyladenine in tRNA	7063
C20752	2-Methylthio-N6-L-threonylcarbamoyladenine in tRNA	7064
C20753	2-Methylthio-N6-dimethylallyladenine in tRNA	7061
C20754	2-Thio-N6-L-threonylcarbamoyladenine in tRNA	7065
C20755	2-Thio-N6-dimethylallyladenine in tRNA	7062
C20756	[Ribosomal protein S12]-L-aspartate	7066
C20757	[Ribosomal protein S12]-3-thioaspartate	7068
C20758	[Ribosomal protein S12]-3-methylthioaspartate	7067
C20788	Homocystine	707
C20791	Methyl thioether	779
C20794	n-7 Unsaturated acyl-[acyl-carrier protein]	7092
C20810	(3S)-3-Amino-3-(3-chloro-4-hydroxyphenyl)propanoyl-[peptidyl-carrier protein SgcC2]	7108
C20825	Seminolipid	7160
C20858	Protein N5-methyl-L-glutamine	7161
C20859	Galactosyl-1-alkyl-2-acylglycerol	7159
C20860	Triglucosyldiacylglycerol	7162
C20862	5'-(N7-Methyl 5'-triphosphoguanosine)-(2'-O-methyl-purine-ribonucleotide)-(2'-O-methyl-ribonucleotide)-[mRNA]	7165
C20863	5'-Phospho-[mRNA]	7168
C20864	5'-Triphospho-[mRNA]	7166
C20871	3'-Hydroxyflavone	7173
C20872	3'-Methoxyflavone	7174
C20876	Very-long-chain acyl-CoA	7175
C20877	Very-long-chain 3-oxoacyl-CoA	7176
C20878	Very-long-chain (3R)-3-hydroxyacyl-CoA	7177
C20879	Very-long-chain trans-2,3-dehydroacyl-CoA	7178
C20897	Glycerophosphoglycoglycerolipid	7192
C20906	Galactosylglucosyldiacylglycerol	7199
C20948	LysW-L-glutamate	7242
C20949	LysW-L-glutamyl 5-phosphate	7243
C20950	LysW-L-glutamate 5-semialdehyde	7244
C20951	LysW-L-ornithine	7245
C20991	1,2-Diacyl-3-O-[beta-D-galactosyl-(1->6)-beta-D-galactosyl]-sn-glycerol	3084
C21018	Enzyme N6-(S-propyldihydrolipoyl)lysine	7281
C21019	1-Acyl-2-[(12R)-12-hydroxyoleoyl]-sn-glycero-3-phosphocholine	7285
C21020	(2'R)-2'-Hydroxyphytoceramide	7284
C21021	(2'R)-2'-Hydroxydihydroceramide	7286
C21022	(4E,8E)-Sphing-4,8-dienine ceramide	7289
C21023	(4E,8E,10E)-Sphinga-4,8,10-trienine ceramide	7290
C21024	(4R,8E)-4-Hydroxysphing-8-enine ceramide	7291
C21025	(4R,8Z)-4-Hydroxysphing-8-enine ceramide	7292
C21031	DNA 5-hydroxymethylcytosine	7304
C21097	Peptidyl-carrier protein	4468
C21098	L-allo-Isoleucyl-[peptidyl-carrier protein]	7341
C21099	L-Arginyl-L-amino acid	7342
C21101	Protein N(omega)-phospho-L-arginine	7348
C21114	(4Z)-Hexadec-4-enoyl-[acyl-carrier protein]	7358
C21115	(6Z)-Hexadec-6-enoyl-[acyl-carrier protein]	7359
C21129	(S)-2-Methylbutanoyl-[acp]	7375
C21151	Peptide diphthine methyl ester	7402

[truncated: 2 more sheets: arcs, reactions E. coli]
